# Supplementary material for: The global burden of aortic aneurysm attributable to hypertension from 1990 to 2021: Current trends and projections for 2050
Source: PLoS One. 2025 Jul 18;20(7):e0327830. doi: 10.1371/journal.pone.0327830 (PMC12273936; doi:10.1371/journal.pone.0327830)
Supplement: S1 Table — (CSV) [file pone.0327830.s002.csv]

	measure_id	measure_name	location_id	location_name	sex_id	sex_name	age_id	age_name	cause_id	cause_name	rei_id	rei_name	metric_id	metric_name	year	val	upper	lower
40	2	DALYs (Disability-Adjusted Life Years)	50	Montenegro	3	Both	27	Age-standardized	501	Aortic aneurysm	107	High systolic blood pressure	3	Rate	2021	38.10687109584	55.247151104	24.56293893106
24	2	DALYs (Disability-Adjusted Life Years)	33	Republic of Armenia	3	Both	27	Age-standardized	501	Aortic aneurysm	107	High systolic blood pressure	3	Rate	2021	37.97796797498	51.15653126413	27.00103123787
193	2	DALYs (Disability-Adjusted Life Years)	369	Republic of Nauru	3	Both	27	Age-standardized	501	Aortic aneurysm	107	High systolic blood pressure	3	Rate	2021	22.00545150041	31.52646878813	14.00601282454
46	2	DALYs (Disability-Adjusted Life Years)	57	Republic of Belarus	3	Both	27	Age-standardized	501	Aortic aneurysm	107	High systolic blood pressure	3	Rate	2021	21.23599193895	28.47769228884	14.9398823234
51	2	DALYs (Disability-Adjusted Life Years)	62	Russian Federation	3	Both	27	Age-standardized	501	Aortic aneurysm	107	High systolic blood pressure	3	Rate	2021	20.07380448677	25.61138774847	14.82856794168
42	2	DALYs (Disability-Adjusted Life Years)	53	Republic of Serbia	3	Both	27	Age-standardized	501	Aortic aneurysm	107	High systolic blood pressure	3	Rate	2021	19.16361949049	26.41571002172	13.20009240321
166	2	DALYs (Disability-Adjusted Life Years)	198	Republic of Zimbabwe	3	Both	27	Age-standardized	501	Aortic aneurysm	107	High systolic blood pressure	3	Rate	2021	17.45131051044	26.47554419556	11.61630027062
49	2	DALYs (Disability-Adjusted Life Years)	60	Republic of Lithuania	3	Both	27	Age-standardized	501	Aortic aneurysm	107	High systolic blood pressure	3	Rate	2021	17.44726858051	22.46149762904	13.00146347616
9	2	DALYs (Disability-Adjusted Life Years)	13	Malaysia	3	Both	27	Age-standardized	501	Aortic aneurysm	107	High systolic blood pressure	3	Rate	2021	17.25303479304	22.85880628344	12.30437775812
54	2	DALYs (Disability-Adjusted Life Years)	67	Japan	3	Both	27	Age-standardized	501	Aortic aneurysm	107	High systolic blood pressure	3	Rate	2021	17.15850274662	22.32699031573	12.71452949432
192	2	DALYs (Disability-Adjusted Life Years)	367	Principality of Monaco	3	Both	27	Age-standardized	501	Aortic aneurysm	107	High systolic blood pressure	3	Rate	2021	16.65722305883	25.18708551361	10.74309061457
100	2	DALYs (Disability-Adjusted Life Years)	119	Republic of Trinidad and Tobago	3	Both	27	Age-standardized	501	Aortic aneurysm	107	High systolic blood pressure	3	Rate	2021	16.58185949795	22.99270544283	11.06667963128
37	2	DALYs (Disability-Adjusted Life Years)	48	Hungary	3	Both	27	Age-standardized	501	Aortic aneurysm	107	High systolic blood pressure	3	Rate	2021	16.16859553927	20.93649425308	11.91940820094
47	2	DALYs (Disability-Adjusted Life Years)	59	Republic of Latvia	3	Both	27	Age-standardized	501	Aortic aneurysm	107	High systolic blood pressure	3	Rate	2021	15.99509129812	21.08816616271	11.59709787741
63	2	DALYs (Disability-Adjusted Life Years)	78	Kingdom of Denmark	3	Both	27	Age-standardized	501	Aortic aneurysm	107	High systolic blood pressure	3	Rate	2021	15.7882645265	20.75764871648	11.26078586481
48	2	DALYs (Disability-Adjusted Life Years)	58	Republic of Estonia	3	Both	27	Age-standardized	501	Aortic aneurysm	107	High systolic blood pressure	3	Rate	2021	15.76302082126	20.66912437258	11.48280855773
113	2	DALYs (Disability-Adjusted Life Years)	135	Federative Republic of Brazil	3	Both	27	Age-standardized	501	Aortic aneurysm	107	High systolic blood pressure	3	Rate	2021	15.60070873583	19.92873117844	11.63275709828
76	2	DALYs (Disability-Adjusted Life Years)	90	Kingdom of Norway	3	Both	27	Age-standardized	501	Aortic aneurysm	107	High systolic blood pressure	3	Rate	2021	15.56823623656	20.23371757652	11.59290469412
84	2	DALYs (Disability-Adjusted Life Years)	99	Eastern Republic of Uruguay	3	Both	27	Age-standardized	501	Aortic aneurysm	107	High systolic blood pressure	3	Rate	2021	15.35449187596	20.40928890966	10.96339201056
28	2	DALYs (Disability-Adjusted Life Years)	35	Georgia	3	Both	27	Age-standardized	501	Aortic aneurysm	107	High systolic blood pressure	3	Rate	2021	15.2929410823	20.84205733064	10.4961884874
145	2	DALYs (Disability-Adjusted Life Years)	173	Gabonese Republic	3	Both	27	Age-standardized	501	Aortic aneurysm	107	High systolic blood pressure	3	Rate	2021	15.08894817601	24.41731820052	8.299217771839999
53	2	DALYs (Disability-Adjusted Life Years)	66	Brunei Darussalam	3	Both	27	Age-standardized	501	Aortic aneurysm	107	High systolic blood pressure	3	Rate	2021	15.0770725056	20.35175432496	10.23135369569
92	2	DALYs (Disability-Adjusted Life Years)	112	Grenada	3	Both	27	Age-standardized	501	Aortic aneurysm	107	High systolic blood pressure	3	Rate	2021	15.03324350327	20.3520158379	10.1288877779
36	2	DALYs (Disability-Adjusted Life Years)	46	Republic of Croatia	3	Both	27	Age-standardized	501	Aortic aneurysm	107	High systolic blood pressure	3	Rate	2021	14.86303428164	20.11850010573	10.41408513751
13	2	DALYs (Disability-Adjusted Life Years)	22	Republic of Fiji	3	Both	27	Age-standardized	501	Aortic aneurysm	107	High systolic blood pressure	3	Rate	2021	14.68409748969	21.58134398182	9.7386784128
98	2	DALYs (Disability-Adjusted Life Years)	116	Saint Lucia	3	Both	27	Age-standardized	501	Aortic aneurysm	107	High systolic blood pressure	3	Rate	2021	14.49071905283	20.12793283921	9.67331194779
144	2	DALYs (Disability-Adjusted Life Years)	172	Republic of Equatorial Guinea	3	Both	27	Age-standardized	501	Aortic aneurysm	107	High systolic blood pressure	3	Rate	2021	14.33959018225	27.07659122396	6.28658758211
52	2	DALYs (Disability-Adjusted Life Years)	63	Ukraine	3	Both	27	Age-standardized	501	Aortic aneurysm	107	High systolic blood pressure	3	Rate	2021	14.10369665051	21.27298860034	8.92826906327
65	2	DALYs (Disability-Adjusted Life Years)	79	Republic of Finland	3	Both	27	Age-standardized	501	Aortic aneurysm	107	High systolic blood pressure	3	Rate	2021	14.02856023137	17.98430344733	10.03456712436
143	2	DALYs (Disability-Adjusted Life Years)	170	Republic of the Congo	3	Both	27	Age-standardized	501	Aortic aneurysm	107	High systolic blood pressure	3	Rate	2021	13.90857268671	22.50449487406	7.51161165846
34	2	DALYs (Disability-Adjusted Life Years)	44	Bosnia and Herzegovina	3	Both	27	Age-standardized	501	Aortic aneurysm	107	High systolic blood pressure	3	Rate	2021	13.84099788522	20.79025526886	8.47151355783
35	2	DALYs (Disability-Adjusted Life Years)	45	Republic of Bulgaria	3	Both	27	Age-standardized	501	Aortic aneurysm	107	High systolic blood pressure	3	Rate	2021	13.25302169426	18.43200031934	8.873993529
62	2	DALYs (Disability-Adjusted Life Years)	77	Republic of Cyprus	3	Both	27	Age-standardized	501	Aortic aneurysm	107	High systolic blood pressure	3	Rate	2021	13.07295400549	18.9272717191	8.77998963993
61	2	DALYs (Disability-Adjusted Life Years)	74	Principality of Andorra	3	Both	27	Age-standardized	501	Aortic aneurysm	107	High systolic blood pressure	3	Rate	2021	12.97709523213	20.71080951272	7.50173525888
41	2	DALYs (Disability-Adjusted Life Years)	51	Republic of Poland	3	Both	27	Age-standardized	501	Aortic aneurysm	107	High systolic blood pressure	3	Rate	2021	12.69862417513	16.62968376219	9.1844500205
91	2	DALYs (Disability-Adjusted Life Years)	110	Commonwealth of Dominica	3	Both	27	Age-standardized	501	Aortic aneurysm	107	High systolic blood pressure	3	Rate	2021	12.24187555438	17.3072305259	8.13666278222
194	2	DALYs (Disability-Adjusted Life Years)	374	Republic of Niue	3	Both	27	Age-standardized	501	Aortic aneurysm	107	High systolic blood pressure	3	Rate	2021	12.22553878375	17.35695060961	8.07071152616
94	2	DALYs (Disability-Adjusted Life Years)	113	Republic of Guyana	3	Both	27	Age-standardized	501	Aortic aneurysm	107	High systolic blood pressure	3	Rate	2021	12.2051411155	17.97980616878	7.60787602074
104	2	DALYs (Disability-Adjusted Life Years)	125	Republic of Colombia	3	Both	27	Age-standardized	501	Aortic aneurysm	107	High systolic blood pressure	3	Rate	2021	12.10487259619	16.30807541211	8.67986717143
189	2	DALYs (Disability-Adjusted Life Years)	305	Bermuda	3	Both	27	Age-standardized	501	Aortic aneurysm	107	High systolic blood pressure	3	Rate	2021	12.06801712891	16.62457904251	8.33483332189
67	2	DALYs (Disability-Adjusted Life Years)	82	Hellenic Republic	3	Both	27	Age-standardized	501	Aortic aneurysm	107	High systolic blood pressure	3	Rate	2021	11.97520607687	15.96753267835	8.55486509755
30	2	DALYs (Disability-Adjusted Life Years)	36	Republic of Kazakhstan	3	Both	27	Age-standardized	501	Aortic aneurysm	107	High systolic blood pressure	3	Rate	2021	11.91055468053	16.3508655425	8.04021229027
78	2	DALYs (Disability-Adjusted Life Years)	93	Kingdom of Sweden	3	Both	27	Age-standardized	501	Aortic aneurysm	107	High systolic blood pressure	3	Rate	2021	11.79549781711	15.6252324378	8.137008129409999
195	2	DALYs (Disability-Adjusted Life Years)	376	Northern Mariana Islands	3	Both	27	Age-standardized	501	Aortic aneurysm	107	High systolic blood pressure	3	Rate	2021	11.7001432372	16.21395710099	7.76807938652
38	2	DALYs (Disability-Adjusted Life Years)	47	Czech Republic	3	Both	27	Age-standardized	501	Aortic aneurysm	107	High systolic blood pressure	3	Rate	2021	11.65445220043	15.41031114511	8.26573980952
75	2	DALYs (Disability-Adjusted Life Years)	89	Kingdom of the Netherlands	3	Both	27	Age-standardized	501	Aortic aneurysm	107	High systolic blood pressure	3	Rate	2021	11.57548647988	15.2701661075	8.437506430880001
140	2	DALYs (Disability-Adjusted Life Years)	168	Republic of Angola	3	Both	27	Age-standardized	501	Aortic aneurysm	107	High systolic blood pressure	3	Rate	2021	11.44701302863	18.70098048364	6.2503980979
175	2	DALYs (Disability-Adjusted Life Years)	207	Republic of Ghana	3	Both	27	Age-standardized	501	Aortic aneurysm	107	High systolic blood pressure	3	Rate	2021	11.41824483654	20.93784959271	4.95068221799
21	2	DALYs (Disability-Adjusted Life Years)	29	Kingdom of Tonga	3	Both	27	Age-standardized	501	Aortic aneurysm	107	High systolic blood pressure	3	Rate	2021	11.40227802643	16.89471281288	7.018258245849999
200	2	DALYs (Disability-Adjusted Life Years)	413	Tokelau	3	Both	27	Age-standardized	501	Aortic aneurysm	107	High systolic blood pressure	3	Rate	2021	11.06813380049	16.68603886806	6.50737879587
115	2	DALYs (Disability-Adjusted Life Years)	136	Republic of Paraguay	3	Both	27	Age-standardized	501	Aortic aneurysm	107	High systolic blood pressure	3	Rate	2021	11.06642293135	16.50296049668	7.03445835313
44	2	DALYs (Disability-Adjusted Life Years)	54	Slovak Republic	3	Both	27	Age-standardized	501	Aortic aneurysm	107	High systolic blood pressure	3	Rate	2021	11.0327160217	15.94684859895	7.298449460780001
39	2	DALYs (Disability-Adjusted Life Years)	49	North Macedonia	3	Both	27	Age-standardized	501	Aortic aneurysm	107	High systolic blood pressure	3	Rate	2021	10.98982016994	18.54180547989	6.13678221942
155	2	DALYs (Disability-Adjusted Life Years)	184	Republic of Mozambique	3	Both	27	Age-standardized	501	Aortic aneurysm	107	High systolic blood pressure	3	Rate	2021	10.80641353805	21.20078008609	4.40135431454
172	2	DALYs (Disability-Adjusted Life Years)	203	Republic of Cabo Verde	3	Both	27	Age-standardized	501	Aortic aneurysm	107	High systolic blood pressure	3	Rate	2021	10.69763455952	19.59322846816	4.937926178890001
58	2	DALYs (Disability-Adjusted Life Years)	72	New Zealand	3	Both	27	Age-standardized	501	Aortic aneurysm	107	High systolic blood pressure	3	Rate	2021	10.6430983055	13.66104096102	7.71500540402
162	2	DALYs (Disability-Adjusted Life Years)	191	Republic of Zambia	3	Both	27	Age-standardized	501	Aortic aneurysm	107	High systolic blood pressure	3	Rate	2021	10.60770816121	20.26600100034	4.08150493024
173	2	DALYs (Disability-Adjusted Life Years)	205	Republic of Côte d'Ivoire	3	Both	27	Age-standardized	501	Aortic aneurysm	107	High systolic blood pressure	3	Rate	2021	10.59316150907	19.83936790819	4.41871277911
174	2	DALYs (Disability-Adjusted Life Years)	206	Republic of the Gambia	3	Both	27	Age-standardized	501	Aortic aneurysm	107	High systolic blood pressure	3	Rate	2021	10.55570215102	18.92714636975	4.55960832233
187	2	DALYs (Disability-Adjusted Life Years)	298	American Samoa	3	Both	27	Age-standardized	501	Aortic aneurysm	107	High systolic blood pressure	3	Rate	2021	10.51362732237	14.43265024282	7.1591829679
170	2	DALYs (Disability-Adjusted Life Years)	202	Republic of Cameroon	3	Both	27	Age-standardized	501	Aortic aneurysm	107	High systolic blood pressure	3	Rate	2021	10.48180706394	17.98792246423	5.78729906515
183	2	DALYs (Disability-Adjusted Life Years)	215	Democratic Republic of Sao Tome and Principe	3	Both	27	Age-standardized	501	Aortic aneurysm	107	High systolic blood pressure	3	Rate	2021	10.45348442707	19.3759363533	4.88443588464
197	2	DALYs (Disability-Adjusted Life Years)	380	Republic of Palau	3	Both	27	Age-standardized	501	Aortic aneurysm	107	High systolic blood pressure	3	Rate	2021	10.36996804919	14.92519177237	6.8400435916
188	2	DALYs (Disability-Adjusted Life Years)	320	Cook Islands	3	Both	27	Age-standardized	501	Aortic aneurysm	107	High systolic blood pressure	3	Rate	2021	10.30502093314	18.73996241411	5.29574675791
80	2	DALYs (Disability-Adjusted Life Years)	95	United Kingdom of Great Britain and Northern Ireland	3	Both	27	Age-standardized	501	Aortic aneurysm	107	High systolic blood pressure	3	Rate	2021	10.2963189925	13.07017679462	7.582091827689999
23	2	DALYs (Disability-Adjusted Life Years)	30	Republic of Vanuatu	3	Both	27	Age-standardized	501	Aortic aneurysm	107	High systolic blood pressure	3	Rate	2021	10.2914352044	14.51963869373	6.71634796865
201	2	DALYs (Disability-Adjusted Life Years)	416	Tuvalu	3	Both	27	Age-standardized	501	Aortic aneurysm	107	High systolic blood pressure	3	Rate	2021	10.04909289747	14.21326831578	6.55206806058
43	2	DALYs (Disability-Adjusted Life Years)	52	Romania	3	Both	27	Age-standardized	501	Aortic aneurysm	107	High systolic blood pressure	3	Rate	2021	9.99862152191	12.97742137853	7.382052100779999
186	2	DALYs (Disability-Adjusted Life Years)	218	Togolese Republic	3	Both	27	Age-standardized	501	Aortic aneurysm	107	High systolic blood pressure	3	Rate	2021	9.98660681989	18.96239405911	3.98344309616
105	2	DALYs (Disability-Adjusted Life Years)	126	Republic of Costa Rica	3	Both	27	Age-standardized	501	Aortic aneurysm	107	High systolic blood pressure	3	Rate	2021	9.97551697455	13.14301774757	7.13482181425
180	2	DALYs (Disability-Adjusted Life Years)	214	Federal Republic of Nigeria	3	Both	27	Age-standardized	501	Aortic aneurysm	107	High systolic blood pressure	3	Rate	2021	9.76436030502	18.84989387199	4.2311490032
165	2	DALYs (Disability-Adjusted Life Years)	196	Republic of South Africa	3	Both	27	Age-standardized	501	Aortic aneurysm	107	High systolic blood pressure	3	Rate	2021	9.74672065399	12.71791878962	7.20591708263
88	2	DALYs (Disability-Adjusted Life Years)	106	Commonwealth of the Bahamas	3	Both	27	Age-standardized	501	Aortic aneurysm	107	High systolic blood pressure	3	Rate	2021	9.60281321923	13.64401402427	6.42164479875
81	2	DALYs (Disability-Adjusted Life Years)	97	Argentine Republic	3	Both	27	Age-standardized	501	Aortic aneurysm	107	High systolic blood pressure	3	Rate	2021	9.47538956464	12.45470548661	6.85975059503
90	2	DALYs (Disability-Adjusted Life Years)	109	Republic of Cuba	3	Both	27	Age-standardized	501	Aortic aneurysm	107	High systolic blood pressure	3	Rate	2021	9.37260235513	12.79586253908	6.47663650371
18	2	DALYs (Disability-Adjusted Life Years)	27	Independent State of Samoa	3	Both	27	Age-standardized	501	Aortic aneurysm	107	High systolic blood pressure	3	Rate	2021	9.35337157521	14.05152061906	5.61719609892
185	2	DALYs (Disability-Adjusted Life Years)	217	Republic of Sierra Leone	3	Both	27	Age-standardized	501	Aortic aneurysm	107	High systolic blood pressure	3	Rate	2021	9.29849236049	19.38039379355	3.81619163137
151	2	DALYs (Disability-Adjusted Life Years)	181	Republic of Madagascar	3	Both	27	Age-standardized	501	Aortic aneurysm	107	High systolic blood pressure	3	Rate	2021	9.28170126861	16.98520852151	4.1605829222
45	2	DALYs (Disability-Adjusted Life Years)	55	Republic of Slovenia	3	Both	27	Age-standardized	501	Aortic aneurysm	107	High systolic blood pressure	3	Rate	2021	9.24018816378	12.32594000609	6.59584909041
167	2	DALYs (Disability-Adjusted Life Years)	197	Kingdom of Eswatini	3	Both	27	Age-standardized	501	Aortic aneurysm	107	High systolic blood pressure	3	Rate	2021	9.21834267755	14.06161869278	5.54389800074
31	2	DALYs (Disability-Adjusted Life Years)	40	Turkmenistan	3	Both	27	Age-standardized	501	Aortic aneurysm	107	High systolic blood pressure	3	Rate	2021	9.21546414242	13.86062845523	5.72746636424
181	2	DALYs (Disability-Adjusted Life Years)	212	Islamic Republic of Mauritania	3	Both	27	Age-standardized	501	Aortic aneurysm	107	High systolic blood pressure	3	Rate	2021	9.14999477828	17.47770115909	3.41945098317
176	2	DALYs (Disability-Adjusted Life Years)	209	Republic of Guinea-Bissau	3	Both	27	Age-standardized	501	Aortic aneurysm	107	High systolic blood pressure	3	Rate	2021	9.0943424578	17.08245245866	4.63178829256
70	2	DALYs (Disability-Adjusted Life Years)	84	Ireland	3	Both	27	Age-standardized	501	Aortic aneurysm	107	High systolic blood pressure	3	Rate	2021	9.0789374192	12.10944774738	6.47118373967
66	2	DALYs (Disability-Adjusted Life Years)	81	Federal Republic of Germany	3	Both	27	Age-standardized	501	Aortic aneurysm	107	High systolic blood pressure	3	Rate	2021	8.99408358216	11.54958598992	6.40502529166
158	2	DALYs (Disability-Adjusted Life Years)	189	United Republic of Tanzania	3	Both	27	Age-standardized	501	Aortic aneurysm	107	High systolic blood pressure	3	Rate	2021	8.88605380886	15.89406465931	4.107944740520001
95	2	DALYs (Disability-Adjusted Life Years)	114	Republic of Haiti	3	Both	27	Age-standardized	501	Aortic aneurysm	107	High systolic blood pressure	3	Rate	2021	8.81481194237	14.7514548791	4.85951368285
184	2	DALYs (Disability-Adjusted Life Years)	216	Republic of Senegal	3	Both	27	Age-standardized	501	Aortic aneurysm	107	High systolic blood pressure	3	Rate	2021	8.808979382450001	17.10253962816	3.53757778817
82	2	DALYs (Disability-Adjusted Life Years)	98	Republic of Chile	3	Both	27	Age-standardized	501	Aortic aneurysm	107	High systolic blood pressure	3	Rate	2021	8.78759153405	11.40691679887	6.38958816938
50	2	DALYs (Disability-Adjusted Life Years)	61	Republic of Moldova	3	Both	27	Age-standardized	501	Aortic aneurysm	107	High systolic blood pressure	3	Rate	2021	8.7652837851	11.36173686741	6.421812130239999
122	2	DALYs (Disability-Adjusted Life Years)	146	Lebanese Republic	3	Both	27	Age-standardized	501	Aortic aneurysm	107	High systolic blood pressure	3	Rate	2021	8.69433179201	11.99133005004	6.118588376740001
164	2	DALYs (Disability-Adjusted Life Years)	195	Republic of Namibia	3	Both	27	Age-standardized	501	Aortic aneurysm	107	High systolic blood pressure	3	Rate	2021	8.69031594506	12.75932501104	5.37823090896
161	2	DALYs (Disability-Adjusted Life Years)	193	Republic of Botswana	3	Both	27	Age-standardized	501	Aortic aneurysm	107	High systolic blood pressure	3	Rate	2021	8.61711205188	12.31976585626	4.87620094449
20	2	DALYs (Disability-Adjusted Life Years)	25	Federated States of Micronesia	3	Both	27	Age-standardized	501	Aortic aneurysm	107	High systolic blood pressure	3	Rate	2021	8.4808277349	12.76595210215	5.03860402505
130	2	DALYs (Disability-Adjusted Life Years)	155	Republic of Turkey	3	Both	27	Age-standardized	501	Aortic aneurysm	107	High systolic blood pressure	3	Rate	2021	8.40777221779	11.8194486099	5.67883776437
198	2	DALYs (Disability-Adjusted Life Years)	393	Saint Kitts and Nevis	3	Both	27	Age-standardized	501	Aortic aneurysm	107	High systolic blood pressure	3	Rate	2021	8.30883648078	11.61038903451	5.68250671321
141	2	DALYs (Disability-Adjusted Life Years)	169	Central African Republic	3	Both	27	Age-standardized	501	Aortic aneurysm	107	High systolic blood pressure	3	Rate	2021	8.250605977380001	15.5091441889	3.86178405315
16	2	DALYs (Disability-Adjusted Life Years)	24	Republic of the Marshall Islands	3	Both	27	Age-standardized	501	Aortic aneurysm	107	High systolic blood pressure	3	Rate	2021	8.139065357809999	12.86979773862	4.55380367266
60	2	DALYs (Disability-Adjusted Life Years)	76	Kingdom of Belgium	3	Both	27	Age-standardized	501	Aortic aneurysm	107	High systolic blood pressure	3	Rate	2021	8.02338830229	10.22981423082	6.00248328163
72	2	DALYs (Disability-Adjusted Life Years)	87	Grand Duchy of Luxembourg	3	Both	27	Age-standardized	501	Aortic aneurysm	107	High systolic blood pressure	3	Rate	2021	8.01559373873	10.41675385236	5.65115005505
191	2	DALYs (Disability-Adjusted Life Years)	351	Guam	3	Both	27	Age-standardized	501	Aortic aneurysm	107	High systolic blood pressure	3	Rate	2021	7.962639305860001	11.20506796759	5.31483453352
178	2	DALYs (Disability-Adjusted Life Years)	210	Republic of Liberia	3	Both	27	Age-standardized	501	Aortic aneurysm	107	High systolic blood pressure	3	Rate	2021	7.95425112395	15.97915685713	3.35915616288
153	2	DALYs (Disability-Adjusted Life Years)	182	Republic of Malawi	3	Both	27	Age-standardized	501	Aortic aneurysm	107	High systolic blood pressure	3	Rate	2021	7.91145018997	14.14356518721	3.73178523968
68	2	DALYs (Disability-Adjusted Life Years)	83	Republic of Iceland	3	Both	27	Age-standardized	501	Aortic aneurysm	107	High systolic blood pressure	3	Rate	2021	7.89330005932	10.53351145338	5.48076121528
4	2	DALYs (Disability-Adjusted Life Years)	8	Taiwan (Province of China)	3	Both	27	Age-standardized	501	Aortic aneurysm	107	High systolic blood pressure	3	Rate	2021	7.506537376570001	10.13944415766	5.15903127285
147	2	DALYs (Disability-Adjusted Life Years)	177	Republic of Djibouti	3	Both	27	Age-standardized	501	Aortic aneurysm	107	High systolic blood pressure	3	Rate	2021	7.44900230743	12.91351049739	3.03382919093
77	2	DALYs (Disability-Adjusted Life Years)	92	Kingdom of Spain	3	Both	27	Age-standardized	501	Aortic aneurysm	107	High systolic blood pressure	3	Rate	2021	7.387355107139999	9.62117500776	5.283935781539999
111	2	DALYs (Disability-Adjusted Life Years)	133	Bolivarian Republic of Venezuela	3	Both	27	Age-standardized	501	Aortic aneurysm	107	High systolic blood pressure	3	Rate	2021	7.36297841741	10.82737921704	4.77403855918
86	2	DALYs (Disability-Adjusted Life Years)	107	Barbados	3	Both	27	Age-standardized	501	Aortic aneurysm	107	High systolic blood pressure	3	Rate	2021	7.33764883116	10.44285469815	4.89222337956
142	2	DALYs (Disability-Adjusted Life Years)	171	Democratic Republic of the Congo	3	Both	27	Age-standardized	501	Aortic aneurysm	107	High systolic blood pressure	3	Rate	2021	7.32026553567	13.57039156665	3.45460435494
146	2	DALYs (Disability-Adjusted Life Years)	176	Union of the Comoros	3	Both	27	Age-standardized	501	Aortic aneurysm	107	High systolic blood pressure	3	Rate	2021	7.29107675132	14.20684381998	2.50415526791
112	2	DALYs (Disability-Adjusted Life Years)	132	Republic of Panama	3	Both	27	Age-standardized	501	Aortic aneurysm	107	High systolic blood pressure	3	Rate	2021	6.99865190801	9.65645330794	4.72221815807
152	2	DALYs (Disability-Adjusted Life Years)	180	Republic of Kenya	3	Both	27	Age-standardized	501	Aortic aneurysm	107	High systolic blood pressure	3	Rate	2021	6.78478768371	9.93875038629	3.63128942448
163	2	DALYs (Disability-Adjusted Life Years)	194	Kingdom of Lesotho	3	Both	27	Age-standardized	501	Aortic aneurysm	107	High systolic blood pressure	3	Rate	2021	6.721234327259999	11.36393605337	3.00864699247
64	2	DALYs (Disability-Adjusted Life Years)	80	French Republic	3	Both	27	Age-standardized	501	Aortic aneurysm	107	High systolic blood pressure	3	Rate	2021	6.6425653263	8.71357611874	4.80585619397
169	2	DALYs (Disability-Adjusted Life Years)	201	Burkina Faso	3	Both	27	Age-standardized	501	Aortic aneurysm	107	High systolic blood pressure	3	Rate	2021	6.60489632568	12.70729224807	3.20447770874
177	2	DALYs (Disability-Adjusted Life Years)	208	Republic of Guinea	3	Both	27	Age-standardized	501	Aortic aneurysm	107	High systolic blood pressure	3	Rate	2021	6.49475425537	13.12276791687	2.38653052287
59	2	DALYs (Disability-Adjusted Life Years)	75	Republic of Austria	3	Both	27	Age-standardized	501	Aortic aneurysm	107	High systolic blood pressure	3	Rate	2021	6.47631655323	8.46991780598	4.64731286727
71	2	DALYs (Disability-Adjusted Life Years)	86	Republic of Italy	3	Both	27	Age-standardized	501	Aortic aneurysm	107	High systolic blood pressure	3	Rate	2021	6.44566743155	8.51549163311	4.75602084167
27	2	DALYs (Disability-Adjusted Life Years)	34	Republic of Azerbaijan	3	Both	27	Age-standardized	501	Aortic aneurysm	107	High systolic blood pressure	3	Rate	2021	6.190942539929999	10.62601020985	3.32341302333
57	2	DALYs (Disability-Adjusted Life Years)	71	Australia	3	Both	27	Age-standardized	501	Aortic aneurysm	107	High systolic blood pressure	3	Rate	2021	6.17043982483	8.15203488573	4.40630427344
149	2	DALYs (Disability-Adjusted Life Years)	178	State of Eritrea	3	Both	27	Age-standardized	501	Aortic aneurysm	107	High systolic blood pressure	3	Rate	2021	6.16918946669	12.1146874405	2.51273875205
202	2	DALYs (Disability-Adjusted Life Years)	422	United States Virgin Islands	3	Both	27	Age-standardized	501	Aortic aneurysm	107	High systolic blood pressure	3	Rate	2021	6.16065398965	8.819531055379999	3.77679839124
97	2	DALYs (Disability-Adjusted Life Years)	117	Saint Vincent and the Grenadines	3	Both	27	Age-standardized	501	Aortic aneurysm	107	High systolic blood pressure	3	Rate	2021	6.14596307362	8.09221966129	4.35327836007
168	2	DALYs (Disability-Adjusted Life Years)	200	Republic of Benin	3	Both	27	Age-standardized	501	Aortic aneurysm	107	High systolic blood pressure	3	Rate	2021	6.06011856498	11.44359022508	2.32843790521
79	2	DALYs (Disability-Adjusted Life Years)	94	Swiss Confederation	3	Both	27	Age-standardized	501	Aortic aneurysm	107	High systolic blood pressure	3	Rate	2021	5.96269183085	8.05536992459	4.08989242031
87	2	DALYs (Disability-Adjusted Life Years)	105	Antigua and Barbuda	3	Both	27	Age-standardized	501	Aortic aneurysm	107	High systolic blood pressure	3	Rate	2021	5.92910917209	7.734842101030001	4.21749355434
85	2	DALYs (Disability-Adjusted Life Years)	102	United States of America	3	Both	27	Age-standardized	501	Aortic aneurysm	107	High systolic blood pressure	3	Rate	2021	5.8616337553	7.74861060371	4.09166370771
156	2	DALYs (Disability-Adjusted Life Years)	185	Republic of Rwanda	3	Both	27	Age-standardized	501	Aortic aneurysm	107	High systolic blood pressure	3	Rate	2021	5.80014884051	9.78458487058	3.12918799841
199	2	DALYs (Disability-Adjusted Life Years)	396	Republic of San Marino	3	Both	27	Age-standardized	501	Aortic aneurysm	107	High systolic blood pressure	3	Rate	2021	5.765203215920001	10.01694363354	3.27698796
96	2	DALYs (Disability-Adjusted Life Years)	115	Jamaica	3	Both	27	Age-standardized	501	Aortic aneurysm	107	High systolic blood pressure	3	Rate	2021	5.62971876727	8.101011237929999	3.63369129227
160	2	DALYs (Disability-Adjusted Life Years)	190	Republic of Uganda	3	Both	27	Age-standardized	501	Aortic aneurysm	107	High systolic blood pressure	3	Rate	2021	5.62258183665	9.84629155857	2.58954333264
138	2	DALYs (Disability-Adjusted Life Years)	165	Islamic Republic of Pakistan	3	Both	27	Age-standardized	501	Aortic aneurysm	107	High systolic blood pressure	3	Rate	2021	5.48505919356	8.07294348652	3.58839846886
83	2	DALYs (Disability-Adjusted Life Years)	101	Canada	3	Both	27	Age-standardized	501	Aortic aneurysm	107	High systolic blood pressure	3	Rate	2021	5.47984274429	7.40662898573	3.83028885226
99	2	DALYs (Disability-Adjusted Life Years)	118	Republic of Suriname	3	Both	27	Age-standardized	501	Aortic aneurysm	107	High systolic blood pressure	3	Rate	2021	5.46565572785	8.5323136698	3.2753763169
93	2	DALYs (Disability-Adjusted Life Years)	111	Dominican Republic	3	Both	27	Age-standardized	501	Aortic aneurysm	107	High systolic blood pressure	3	Rate	2021	5.31887724191	7.83007736683	3.28050463901
74	2	DALYs (Disability-Adjusted Life Years)	91	Portuguese Republic	3	Both	27	Age-standardized	501	Aortic aneurysm	107	High systolic blood pressure	3	Rate	2021	5.28523542756	6.79739543227	3.82188815007
148	2	DALYs (Disability-Adjusted Life Years)	175	Republic of Burundi	3	Both	27	Age-standardized	501	Aortic aneurysm	107	High systolic blood pressure	3	Rate	2021	5.12047310496	9.58977095588	2.32314028417
132	2	DALYs (Disability-Adjusted Life Years)	156	United Arab Emirates	3	Both	27	Age-standardized	501	Aortic aneurysm	107	High systolic blood pressure	3	Rate	2021	5.0882157388	7.358503807379999	3.29344589742
10	2	DALYs (Disability-Adjusted Life Years)	18	Kingdom of Thailand	3	Both	27	Age-standardized	501	Aortic aneurysm	107	High systolic blood pressure	3	Rate	2021	4.95030729355	7.23995981937	3.18169160066
171	2	DALYs (Disability-Adjusted Life Years)	204	Republic of Chad	3	Both	27	Age-standardized	501	Aortic aneurysm	107	High systolic blood pressure	3	Rate	2021	4.94930382497	9.96091337922	1.97252340261
203	2	DALYs (Disability-Adjusted Life Years)	435	Republic of South Sudan	3	Both	27	Age-standardized	501	Aortic aneurysm	107	High systolic blood pressure	3	Rate	2021	4.81013875143	9.47299078646	2.00619580933
190	2	DALYs (Disability-Adjusted Life Years)	349	Greenland	3	Both	27	Age-standardized	501	Aortic aneurysm	107	High systolic blood pressure	3	Rate	2021	4.80813236459	7.142002675960001	3.09384918688
33	2	DALYs (Disability-Adjusted Life Years)	43	Republic of Albania	3	Both	27	Age-standardized	501	Aortic aneurysm	107	High systolic blood pressure	3	Rate	2021	4.773094686759999	7.73053428225	2.74177702255
2	2	DALYs (Disability-Adjusted Life Years)	11	Republic of Indonesia	3	Both	27	Age-standardized	501	Aortic aneurysm	107	High systolic blood pressure	3	Rate	2021	4.71834185666	6.69297521921	2.89844048319
73	2	DALYs (Disability-Adjusted Life Years)	88	Republic of Malta	3	Both	27	Age-standardized	501	Aortic aneurysm	107	High systolic blood pressure	3	Rate	2021	4.67413968756	6.333928441559999	3.27555065161
19	2	DALYs (Disability-Adjusted Life Years)	28	Solomon Islands	3	Both	27	Age-standardized	501	Aortic aneurysm	107	High systolic blood pressure	3	Rate	2021	4.47259992301	7.0785926602	2.544624779
136	2	DALYs (Disability-Adjusted Life Years)	162	Kingdom of Bhutan	3	Both	27	Age-standardized	501	Aortic aneurysm	107	High systolic blood pressure	3	Rate	2021	4.35049555765	7.27800982896	2.39142156429
69	2	DALYs (Disability-Adjusted Life Years)	85	State of Israel	3	Both	27	Age-standardized	501	Aortic aneurysm	107	High systolic blood pressure	3	Rate	2021	4.32018508939	5.60650980451	3.18479208395
182	2	DALYs (Disability-Adjusted Life Years)	213	Republic of the Niger	3	Both	27	Age-standardized	501	Aortic aneurysm	107	High systolic blood pressure	3	Rate	2021	4.22612161684	10.04187499501	1.59801052509
55	2	DALYs (Disability-Adjusted Life Years)	69	Republic of Singapore	3	Both	27	Age-standardized	501	Aortic aneurysm	107	High systolic blood pressure	3	Rate	2021	4.15396396963	5.72263299409	2.73150019062
17	2	DALYs (Disability-Adjusted Life Years)	20	Socialist Republic of Viet Nam	3	Both	27	Age-standardized	501	Aortic aneurysm	107	High systolic blood pressure	3	Rate	2021	4.084792129949999	5.99162747395	2.56079010653
179	2	DALYs (Disability-Adjusted Life Years)	211	Republic of Mali	3	Both	27	Age-standardized	501	Aortic aneurysm	107	High systolic blood pressure	3	Rate	2021	4.064476723249999	7.944295092180001	1.78800951945
108	2	DALYs (Disability-Adjusted Life Years)	129	Republic of Honduras	3	Both	27	Age-standardized	501	Aortic aneurysm	107	High systolic blood pressure	3	Rate	2021	4.06421352618	6.301277406230001	2.47644988885
159	2	DALYs (Disability-Adjusted Life Years)	186	Republic of Seychelles	3	Both	27	Age-standardized	501	Aortic aneurysm	107	High systolic blood pressure	3	Rate	2021	3.97878648687	6.224097860410001	2.23421110596
6	2	DALYs (Disability-Adjusted Life Years)	16	Republic of the Philippines	3	Both	27	Age-standardized	501	Aortic aneurysm	107	High systolic blood pressure	3	Rate	2021	3.92135870926	5.52442960874	2.66759018272
32	2	DALYs (Disability-Adjusted Life Years)	41	Republic of Uzbekistan	3	Both	27	Age-standardized	501	Aortic aneurysm	107	High systolic blood pressure	3	Rate	2021	3.90609178505	5.3670882867	2.68663082529
137	2	DALYs (Disability-Adjusted Life Years)	163	Republic of India	3	Both	27	Age-standardized	501	Aortic aneurysm	107	High systolic blood pressure	3	Rate	2021	3.86751864169	5.94628282748	2.36875748228
135	2	DALYs (Disability-Adjusted Life Years)	161	People's Republic of Bangladesh	3	Both	27	Age-standardized	501	Aortic aneurysm	107	High systolic blood pressure	3	Rate	2021	3.80649707567	6.50636091795	2.23434934724
127	2	DALYs (Disability-Adjusted Life Years)	151	State of Qatar	3	Both	27	Age-standardized	501	Aortic aneurysm	107	High systolic blood pressure	3	Rate	2021	3.74592043555	6.750842756819999	1.94854366332
56	2	DALYs (Disability-Adjusted Life Years)	68	Republic of Korea	3	Both	27	Age-standardized	501	Aortic aneurysm	107	High systolic blood pressure	3	Rate	2021	3.72094308213	5.20547379278	2.3635921445
119	2	DALYs (Disability-Adjusted Life Years)	144	Hashemite Kingdom of Jordan	3	Both	27	Age-standardized	501	Aortic aneurysm	107	High systolic blood pressure	3	Rate	2021	3.6989530504	5.40656709577	2.40961338364
22	2	DALYs (Disability-Adjusted Life Years)	26	Independent State of Papua New Guinea	3	Both	27	Age-standardized	501	Aortic aneurysm	107	High systolic blood pressure	3	Rate	2021	3.50872893986	5.55105379527	2.00052563829
26	2	DALYs (Disability-Adjusted Life Years)	38	Mongolia	3	Both	27	Age-standardized	501	Aortic aneurysm	107	High systolic blood pressure	3	Rate	2021	3.33872147298	4.60337786841	2.25256423864
12	2	DALYs (Disability-Adjusted Life Years)	15	Republic of the Union of Myanmar	3	Both	27	Age-standardized	501	Aortic aneurysm	107	High systolic blood pressure	3	Rate	2021	3.24958324531	4.62624042231	2.1612155811
101	2	DALYs (Disability-Adjusted Life Years)	121	Plurinational State of Bolivia	3	Both	27	Age-standardized	501	Aortic aneurysm	107	High systolic blood pressure	3	Rate	2021	3.2234923972	5.05899341943	1.91926255593
154	2	DALYs (Disability-Adjusted Life Years)	183	Republic of Mauritius	3	Both	27	Age-standardized	501	Aortic aneurysm	107	High systolic blood pressure	3	Rate	2021	3.20698707922	4.18515707491	2.36204497537
103	2	DALYs (Disability-Adjusted Life Years)	122	Republic of Ecuador	3	Both	27	Age-standardized	501	Aortic aneurysm	107	High systolic blood pressure	3	Rate	2021	3.15276102589	4.668518877069999	2.01025290008
196	2	DALYs (Disability-Adjusted Life Years)	385	Puerto Rico	3	Both	27	Age-standardized	501	Aortic aneurysm	107	High systolic blood pressure	3	Rate	2021	3.12868664272	4.31051339699	2.2272188744
25	2	DALYs (Disability-Adjusted Life Years)	37	Kyrgyz Republic	3	Both	27	Age-standardized	501	Aortic aneurysm	107	High systolic blood pressure	3	Rate	2021	3.02650765029	4.29007566008	1.94055112604
157	2	DALYs (Disability-Adjusted Life Years)	187	Federal Republic of Somalia	3	Both	27	Age-standardized	501	Aortic aneurysm	107	High systolic blood pressure	3	Rate	2021	3.00949169492	7.06144559055	1.32032506421
121	2	DALYs (Disability-Adjusted Life Years)	145	State of Kuwait	3	Both	27	Age-standardized	501	Aortic aneurysm	107	High systolic blood pressure	3	Rate	2021	2.97216019792	4.14460240613	2.02295704945
7	2	DALYs (Disability-Adjusted Life Years)	12	Lao People's Democratic Republic	3	Both	27	Age-standardized	501	Aortic aneurysm	107	High systolic blood pressure	3	Rate	2021	2.95728736299	4.39040750725	1.86127704443
150	2	DALYs (Disability-Adjusted Life Years)	179	Federal Democratic Republic of Ethiopia	3	Both	27	Age-standardized	501	Aortic aneurysm	107	High systolic blood pressure	3	Rate	2021	2.85530359328	5.0202638036	1.40924563905
89	2	DALYs (Disability-Adjusted Life Years)	108	Belize	3	Both	27	Age-standardized	501	Aortic aneurysm	107	High systolic blood pressure	3	Rate	2021	2.67526468546	3.63958790457	1.85592823133
14	2	DALYs (Disability-Adjusted Life Years)	19	Democratic Republic of Timor-Leste	3	Both	27	Age-standardized	501	Aortic aneurysm	107	High systolic blood pressure	3	Rate	2021	2.66362853088	4.35795881066	1.60220037589
126	2	DALYs (Disability-Adjusted Life Years)	150	Sultanate of Oman	3	Both	27	Age-standardized	501	Aortic aneurysm	107	High systolic blood pressure	3	Rate	2021	2.54064039972	4.69347713125	1.28826885709
116	2	DALYs (Disability-Adjusted Life Years)	140	Kingdom of Bahrain	3	Both	27	Age-standardized	501	Aortic aneurysm	107	High systolic blood pressure	3	Rate	2021	2.53157772803	3.79171959647	1.626851663
139	2	DALYs (Disability-Adjusted Life Years)	164	Federal Democratic Republic of Nepal	3	Both	27	Age-standardized	501	Aortic aneurysm	107	High systolic blood pressure	3	Rate	2021	2.51559712592	4.17552024567	1.41653283059
124	2	DALYs (Disability-Adjusted Life Years)	149	Palestine	3	Both	27	Age-standardized	501	Aortic aneurysm	107	High systolic blood pressure	3	Rate	2021	2.39909489423	3.46486152113	1.54577358561
109	2	DALYs (Disability-Adjusted Life Years)	130	United Mexican States	3	Both	27	Age-standardized	501	Aortic aneurysm	107	High systolic blood pressure	3	Rate	2021	2.14143460104	2.79585515347	1.53363620954
106	2	DALYs (Disability-Adjusted Life Years)	127	Republic of El Salvador	3	Both	27	Age-standardized	501	Aortic aneurysm	107	High systolic blood pressure	3	Rate	2021	2.04033649844	3.040171621	1.34973016586
11	2	DALYs (Disability-Adjusted Life Years)	14	Republic of Maldives	3	Both	27	Age-standardized	501	Aortic aneurysm	107	High systolic blood pressure	3	Rate	2021	2.03414979863	3.69991348957	0.85000457025
120	2	DALYs (Disability-Adjusted Life Years)	143	Republic of Iraq	3	Both	27	Age-standardized	501	Aortic aneurysm	107	High systolic blood pressure	3	Rate	2021	1.99392916861	2.86638693829	1.27937832129
3	2	DALYs (Disability-Adjusted Life Years)	7	Democratic People's Republic of Korea	3	Both	27	Age-standardized	501	Aortic aneurysm	107	High systolic blood pressure	3	Rate	2021	1.99051275022	3.02139757181	1.2003580668
125	2	DALYs (Disability-Adjusted Life Years)	148	Kingdom of Morocco	3	Both	27	Age-standardized	501	Aortic aneurysm	107	High systolic blood pressure	3	Rate	2021	1.91078036127	2.65190717471	1.21100613674
102	2	DALYs (Disability-Adjusted Life Years)	123	Republic of Peru	3	Both	27	Age-standardized	501	Aortic aneurysm	107	High systolic blood pressure	3	Rate	2021	1.90592876714	2.88422089086	1.19620524401
1	2	DALYs (Disability-Adjusted Life Years)	6	People's Republic of China	3	Both	27	Age-standardized	501	Aortic aneurysm	107	High systolic blood pressure	3	Rate	2021	1.82011675675	2.66557944981	1.1493194733
5	2	DALYs (Disability-Adjusted Life Years)	10	Kingdom of Cambodia	3	Both	27	Age-standardized	501	Aortic aneurysm	107	High systolic blood pressure	3	Rate	2021	1.80363457064	3.08501821748	0.98617984442
118	2	DALYs (Disability-Adjusted Life Years)	142	Islamic Republic of Iran	3	Both	27	Age-standardized	501	Aortic aneurysm	107	High systolic blood pressure	3	Rate	2021	1.75068307742	2.30989858982	1.26774853351
117	2	DALYs (Disability-Adjusted Life Years)	141	Arab Republic of Egypt	3	Both	27	Age-standardized	501	Aortic aneurysm	107	High systolic blood pressure	3	Rate	2021	1.74953533633	2.40593955656	1.176533584
123	2	DALYs (Disability-Adjusted Life Years)	147	State of Libya	3	Both	27	Age-standardized	501	Aortic aneurysm	107	High systolic blood pressure	3	Rate	2021	1.71210487636	3.05409023785	0.90672375749
129	2	DALYs (Disability-Adjusted Life Years)	153	Syrian Arab Republic	3	Both	27	Age-standardized	501	Aortic aneurysm	107	High systolic blood pressure	3	Rate	2021	1.66553227185	2.50096145382	1.05148137724
204	2	DALYs (Disability-Adjusted Life Years)	522	Republic of Sudan	3	Both	27	Age-standardized	501	Aortic aneurysm	107	High systolic blood pressure	3	Rate	2021	1.64809676336	2.61373740153	0.89137711262
107	2	DALYs (Disability-Adjusted Life Years)	128	Republic of Guatemala	3	Both	27	Age-standardized	501	Aortic aneurysm	107	High systolic blood pressure	3	Rate	2021	1.5443885215	2.07449501114	1.0762187323
110	2	DALYs (Disability-Adjusted Life Years)	131	Republic of Nicaragua	3	Both	27	Age-standardized	501	Aortic aneurysm	107	High systolic blood pressure	3	Rate	2021	1.39296669546	1.92335735052	0.97391153984
15	2	DALYs (Disability-Adjusted Life Years)	23	Republic of Kiribati	3	Both	27	Age-standardized	501	Aortic aneurysm	107	High systolic blood pressure	3	Rate	2021	1.38042916394	2.08992526983	0.8372531251700001
131	2	DALYs (Disability-Adjusted Life Years)	154	Republic of Tunisia	3	Both	27	Age-standardized	501	Aortic aneurysm	107	High systolic blood pressure	3	Rate	2021	1.36329096071	2.1133891758	0.7814638306
114	2	DALYs (Disability-Adjusted Life Years)	139	People's Democratic Republic of Algeria	3	Both	27	Age-standardized	501	Aortic aneurysm	107	High systolic blood pressure	3	Rate	2021	1.31059321226	1.91540435247	0.8186133339
8	2	DALYs (Disability-Adjusted Life Years)	17	Democratic Socialist Republic of Sri Lanka	3	Both	27	Age-standardized	501	Aortic aneurysm	107	High systolic blood pressure	3	Rate	2021	1.24591809604	1.92345005892	0.71304245438
133	2	DALYs (Disability-Adjusted Life Years)	157	Republic of Yemen	3	Both	27	Age-standardized	501	Aortic aneurysm	107	High systolic blood pressure	3	Rate	2021	1.11325952173	1.95982188079	0.56532295495
134	2	DALYs (Disability-Adjusted Life Years)	160	Islamic Republic of Afghanistan	3	Both	27	Age-standardized	501	Aortic aneurysm	107	High systolic blood pressure	3	Rate	2021	1.03668188922	1.60622887313	0.5884883777400001
29	2	DALYs (Disability-Adjusted Life Years)	39	Republic of Tajikistan	3	Both	27	Age-standardized	501	Aortic aneurysm	107	High systolic blood pressure	3	Rate	2021	1.02934122415	1.5110122106	0.65426603541
128	2	DALYs (Disability-Adjusted Life Years)	152	Kingdom of Saudi Arabia	3	Both	27	Age-standardized	501	Aortic aneurysm	107	High systolic blood pressure	3	Rate	2021	0.75100417063	1.13508106525	0.47898268964
