# Supplementary material for: The global burden of aortic aneurysm attributable to hypertension from 1990 to 2021: Current trends and projections for 2050
Source: PLoS One. 2025 Jul 18;20(7):e0327830. doi: 10.1371/journal.pone.0327830 (PMC12273936; doi:10.1371/journal.pone.0327830)
Supplement: S2 Table — (CSV) [file pone.0327830.s003.csv]

	X	rank	location_id	val	EAPC	location_name
1	1	1	35	6.79	6.792303453439663	Georgia
2	2	1	150	6.76	6.762800848424488	Oman
3	3	1	41	6.73	6.727137583395959	Uzbekistan
4	4	1	147	4.81	4.808137828652059	Libya
5	5	1	522	4.74	4.735124654513911	Sudan
6	6	1	160	4.69	4.693172492535203	Afghanistan
7	7	1	157	4.52	4.518263627507912	Yemen
8	8	1	148	4.18	4.177570679825227	Morocco
9	9	1	152	3.84	3.844027073369483	Saudi Arabia
10	10	1	37	3.80	3.803181425436941	Kyrgyzstan
11	11	1	154	3.74	3.738113052176772	Tunisia
12	12	1	38	3.43	3.434832363786344	Mongolia
13	13	1	20	3.09	3.085428445318406	Viet Nam
14	14	1	139	3.04	3.038526797105678	Algeria
15	15	1	191	2.95	2.950488551921171	Zambia
16	16	1	142	2.89	2.889131862583216	Iran (Islamic Republic of)
17	17	1	34	2.85	2.852926862669691	Azerbaijan
18	18	1	141	2.46	2.455617438815838	Egypt
19	19	1	6	2.43	2.430881812148122	China
20	20	1	33	2.43	2.42898464912773	Armenia
21	21	1	40	2.42	2.419574157607562	Turkmenistan
22	22	1	162	2.20	2.199689664018467	Bhutan
23	23	1	61	2.16	2.161025544415818	Republic of Moldova
24	24	1	161	2.09	2.089493197146686	Bangladesh
25	25	1	165	1.99	1.987092088049769	Pakistan
26	26	1	202	1.97	1.972334707592815	Cameroon
27	27	1	113	1.81	1.814165405075818	Guyana
28	28	1	184	1.79	1.787364176531492	Mozambique
29	29	1	163	1.78	1.78248897767499	India
30	30	1	123	1.77	1.774213523109047	Peru
31	31	1	122	1.76	1.763724178754811	Ecuador
32	32	1	179	1.74	1.741583784141332	Ethiopia
33	33	1	164	1.72	1.716849688230671	Nepal
34	34	1	19	1.67	1.665243632262703	Timor-Leste
35	35	1	11	1.64	1.636045033015576	Indonesia
36	36	1	129	1.58	1.580227895910613	Honduras
37	37	1	215	1.50	1.498712532013591	Sao Tome and Principe
38	38	1	198	1.45	1.447222347867028	Zimbabwe
39	39	1	136	1.42	1.421844724706256	Paraguay
40	40	1	13	1.37	1.371817997408509	Malaysia
41	41	1	29	1.37	1.366619783701917	Tonga
42	42	1	22	1.35	1.34882138617316	Fiji
43	43	1	17	1.35	1.345253667384871	Sri Lanka
44	44	1	214	1.31	1.309391928756476	Nigeria
45	45	1	194	1.30	1.297724345347118	Lesotho
46	46	1	121	1.23	1.226396229505444	Bolivia (Plurinational State of)
47	47	1	44	1.22	1.219365026423769	Bosnia and Herzegovina
48	48	1	416	1.18	1.183068228262907	Tuvalu
49	49	1	26	1.13	1.130977121038668	Papua New Guinea
50	50	1	115	1.12	1.116706053467165	Jamaica
51	51	1	60	1.10	1.103759987927333	Lithuania
52	52	1	203	1.00	1.003171183080731	Cabo Verde
53	53	1	413	1.00	1.002358477013487	Tokelau
54	54	1	111	1.00	0.9952277217804673	Dominican Republic
55	55	1	156	0.97	0.9710532312959819	United Arab Emirates
56	56	1	189	0.97	0.9695398433507751	United Republic of Tanzania
57	57	1	172	0.94	0.93927464535557	Equatorial Guinea
58	58	1	180	0.93	0.9284677382990658	Kenya
59	59	1	28	0.93	0.9275017982776523	Solomon Islands
60	60	1	67	0.92	0.9204185558847389	Japan
61	61	1	182	0.89	0.8931526684178293	Malawi
62	62	1	201	0.88	0.8846526037852298	Burkina Faso
63	63	1	208	0.86	0.8607346458314735	Guinea
64	64	1	57	0.86	0.8601381817414211	Belarus
65	65	1	62	0.84	0.8444279043098302	Russian Federation
66	66	1	143	0.84	0.8408628952148334	Iraq
67	67	1	380	0.83	0.8303548406143779	Palau
68	68	1	43	0.83	0.8272305760738563	Albania
69	69	1	114	0.76	0.7578422898711468	Haiti
70	70	1	149	0.75	0.7490770161166171	Palestine
71	71	1	23	0.74	0.7417930133692741	Kiribati
72	72	1	320	0.73	0.7273762590118027	Cook Islands
73	73	1	45	0.72	0.7198585852645767	Bulgaria
74	74	1	50	0.64	0.6410846879085552	Montenegro
75	75	1	153	0.64	0.6407885120068624	Syrian Arab Republic
76	76	1	15	0.64	0.6364498264503693	Myanmar
77	77	1	12	0.62	0.6177286623612055	Lao People's Democratic Republic
78	78	1	206	0.56	0.5629034630387775	Gambia
79	79	1	59	0.54	0.5358034385827715	Latvia
80	80	1	10	0.53	0.5331738843177725	Cambodia
81	81	1	24	0.52	0.5174261601584185	Marshall Islands
82	82	1	200	0.49	0.4913431455170647	Benin
83	83	1	18	0.49	0.4904883767610002	Thailand
84	84	1	197	0.45	0.4527316694944883	Eswatini
85	85	1	36	0.43	0.4335601172585246	Kazakhstan
86	86	1	369	0.39	0.3917946220275415	Nauru
87	87	1	49	0.38	0.3753013134336847	North Macedonia
88	88	1	178	0.36	0.3603355567020738	Eritrea
89	89	1	8	0.35	0.345037976301632	Taiwan (Province of China)
90	90	1	140	0.33	0.333835238528124	Bahrain
91	91	1	16	0.28	0.2845386484642942	Philippines
92	92	1	181	0.27	0.2729300471300267	Madagascar
93	93	1	177	0.27	0.269180340152797	Djibouti
94	94	1	204	0.26	0.2591699667760849	Chad
95	95	1	131	0.22	0.2177916997604168	Nicaragua
96	96	1	52	0.22	0.2152069977739979	Romania
97	97	1	127	0.17	0.1723839539651495	El Salvador
98	98	1	63	0.15	0.1476716731614758	Ukraine
99	99	1	168	0.15	0.1471466051909287	Angola
100	100	1	27	0.11	0.1084395640616354	Samoa
101	101	1	110	0.09	0.0896489146180679	Dominica
102	102	1	30	0.09	0.08937167119611455	Vanuatu
103	103	1	211	0.08	0.0803219667162347	Mali
104	104	1	128	0.08	0.07702229843231656	Guatemala
105	105	1	135	0.07	0.07282960689913853	Brazil
106	106	1	210	0.05	0.04928988591794692	Liberia
107	107	1	46	0.04	0.04000603886928911	Croatia
108	108	1	209	0.03	0.0273282425965693	Guinea-Bissau
109	109	1	205	0.02	0.01741119568887672	C么te d'Ivoire
110	110	1	374	-0.05	-0.05337117356682963	Niue
111	111	1	25	-0.11	-0.1093976243104811	Micronesia (Federated States of)
112	112	1	186	-0.11	-0.1147763139171976	Seychelles
113	113	1	213	-0.12	-0.1183387807887737	Niger
114	114	1	155	-0.14	-0.1435819470407607	Turkey
115	115	1	39	-0.15	-0.1538834213136053	Tajikistan
116	116	1	187	-0.20	-0.2007871998499833	Somalia
117	117	1	435	-0.22	-0.2226300270090631	South Sudan
118	118	1	130	-0.24	-0.2399936816362858	Mexico
119	119	1	218	-0.30	-0.3017948420962702	Togo
120	120	1	54	-0.33	-0.3296768949547779	Slovakia
121	121	1	53	-0.35	-0.3534676786993818	Serbia
122	122	1	195	-0.36	-0.3559244361262315	Namibia
123	123	1	207	-0.41	-0.4078783613266745	Ghana
124	124	1	146	-0.43	-0.4307140230710438	Lebanon
125	125	1	58	-0.44	-0.4377734956656054	Estonia
126	126	1	126	-0.46	-0.4642717396310392	Costa Rica
127	127	1	176	-0.49	-0.4892998281163852	Comoros
128	128	1	216	-0.49	-0.4942939718879158	Senegal
129	129	1	173	-0.50	-0.5001119786269714	Gabon
130	130	1	193	-0.50	-0.503401981235696	Botswana
131	131	1	145	-0.53	-0.5291621069120289	Kuwait
132	132	1	144	-0.54	-0.5427648668981044	Jordan
133	133	1	112	-0.56	-0.5598603272496838	Grenada
134	134	1	212	-0.56	-0.5616145655625071	Mauritania
135	135	1	47	-0.58	-0.5841012775800292	Czechia
136	136	1	7	-0.61	-0.6096813973681781	Democratic People's Republic of Korea
137	137	1	217	-0.62	-0.6237515641841607	Sierra Leone
138	138	1	97	-0.64	-0.6415666035711309	Argentina
139	139	1	66	-0.67	-0.6722644794908805	Brunei Darussalam
140	140	1	107	-0.70	-0.6952555629866075	Barbados
141	141	1	118	-0.75	-0.748631707064884	Suriname
142	142	1	298	-0.75	-0.752870525507976	American Samoa
143	143	1	14	-0.84	-0.8436962089792721	Maldives
144	144	1	106	-0.88	-0.8822463332139208	Bahamas
145	145	1	170	-0.89	-0.8924078422182347	Congo
146	146	1	190	-0.91	-0.9091030594195582	Uganda
147	147	1	367	-0.91	-0.9093901969082219	Monaco
148	148	1	108	-0.91	-0.9135860335694246	Belize
149	149	1	48	-0.92	-0.9225419221746245	Hungary
150	150	1	117	-0.93	-0.925793783640183	Saint Vincent and the Grenadines
151	151	1	132	-0.93	-0.9301192799144209	Panama
152	152	1	183	-0.99	-0.9875922724421726	Mauritius
153	153	1	169	-0.99	-0.988559136838485	Central African Republic
154	154	1	98	-1.02	-1.020186870415818	Chile
155	155	1	125	-1.05	-1.045424212469226	Colombia
156	156	1	91	-1.14	-1.140812314342021	Portugal
157	157	1	82	-1.17	-1.173651307407997	Greece
158	158	1	151	-1.27	-1.27115249693317	Qatar
159	159	1	119	-1.37	-1.373152659740617	Trinidad and Tobago
160	160	1	99	-1.40	-1.399722548978755	Uruguay
161	161	1	376	-1.40	-1.40041307539901	Northern Mariana Islands
162	162	1	396	-1.42	-1.423674393066832	San Marino
163	163	1	171	-1.43	-1.425260470748457	Democratic Republic of the Congo
164	164	1	422	-1.43	-1.429571548178232	United States Virgin Islands
165	165	1	175	-1.44	-1.436608474138923	Burundi
166	166	1	393	-1.54	-1.542066325736846	Saint Kitts and Nevis
167	167	1	55	-1.68	-1.675560134281795	Slovenia
168	168	1	92	-1.70	-1.704611429471548	Spain
169	169	1	185	-1.72	-1.723494289457594	Rwanda
170	170	1	105	-1.77	-1.772387235998552	Antigua and Barbuda
171	171	1	196	-1.84	-1.839188428879635	South Africa
172	172	1	109	-1.89	-1.894381477682461	Cuba
173	173	1	133	-1.93	-1.927359160751552	Venezuela (Bolivarian Republic of)
174	174	1	51	-1.95	-1.954263415769431	Poland
175	175	1	351	-2.08	-2.07917877885988	Guam
176	176	1	83	-2.15	-2.152841430370289	Iceland
177	177	1	74	-2.16	-2.158273945212308	Andorra
178	178	1	81	-2.31	-2.308480726565376	Germany
179	179	1	68	-2.37	-2.366416830528184	Republic of Korea
180	180	1	75	-2.47	-2.466033946287949	Austria
181	181	1	85	-2.50	-2.496023100427169	Israel
182	182	1	77	-2.52	-2.515673509198046	Cyprus
183	183	1	76	-2.55	-2.552526957770185	Belgium
184	184	1	78	-2.92	-2.919914592902961	Denmark
185	185	1	80	-2.94	-2.944074952239961	France
186	186	1	116	-3.10	-3.100179729222674	Saint Lucia
187	187	1	69	-3.11	-3.111611292081518	Singapore
188	188	1	385	-3.17	-3.17466588089238	Puerto Rico
189	189	1	87	-3.20	-3.201359335499865	Luxembourg
190	190	1	94	-3.27	-3.270338617668866	Switzerland
191	191	1	88	-3.27	-3.274631306003062	Malta
192	192	1	89	-3.38	-3.379924631585829	Netherlands
193	193	1	90	-3.43	-3.428049466452798	Norway
194	194	1	305	-3.47	-3.467296039596302	Bermuda
195	195	1	349	-3.59	-3.591706765882108	Greenland
196	196	1	79	-3.62	-3.620254099286491	Finland
197	197	1	93	-3.81	-3.806486408998111	Sweden
198	198	1	86	-3.96	-3.962226042926731	Italy
199	199	1	84	-4.32	-4.318344976686106	Ireland
200	200	1	102	-4.67	-4.668573311762925	United States of America
201	201	1	72	-4.75	-4.748563624213597	New Zealand
202	202	1	101	-5.19	-5.188907558944389	Canada
203	203	1	71	-5.58	-5.57757868545119	Australia
204	204	1	95	-5.93	-5.931053031114208	United Kingdom
