# Supplementary material for: The global burden of aortic aneurysm attributable to hypertension from 1990 to 2021: Current trends and projections for 2050
Source: PLoS One. 2025 Jul 18;20(7):e0327830. doi: 10.1371/journal.pone.0327830 (PMC12273936; doi:10.1371/journal.pone.0327830)
Supplement: S3 Table — (CSV) [file pone.0327830.s004.csv]

	measure_name	location_name	sex_name	age_name	cause_name	rei_name	metric_name	location_namex	year	val	upper	lower
1	DALYs (Disability-Adjusted Life Years)	Global	Male	Age-standardized	Aortic aneurysm	High systolic blood pressure	Rate	Global	1990	14.31432024962	17.81525931151	10.75056626934
2	DALYs (Disability-Adjusted Life Years)	Global	Female	Age-standardized	Aortic aneurysm	High systolic blood pressure	Rate	Global	1990	5.70733045899	7.274592908350001	4.277760589030001
3	DALYs (Disability-Adjusted Life Years)	Global	Both	Age-standardized	Aortic aneurysm	High systolic blood pressure	Rate	Global	1990	9.54692028689	11.97269640141	7.23102214905
4	DALYs (Disability-Adjusted Life Years)	Global	Male	Age-standardized	Aortic aneurysm	High systolic blood pressure	Rate	Global	1991	14.38659154332	17.85294823728	10.83623255181
5	DALYs (Disability-Adjusted Life Years)	Global	Female	Age-standardized	Aortic aneurysm	High systolic blood pressure	Rate	Global	1991	5.79001731143	7.37313626779	4.33305661348
6	DALYs (Disability-Adjusted Life Years)	Global	Both	Age-standardized	Aortic aneurysm	High systolic blood pressure	Rate	Global	1991	9.63483222576	12.12031199465	7.27503602357
7	DALYs (Disability-Adjusted Life Years)	Global	Male	Age-standardized	Aortic aneurysm	High systolic blood pressure	Rate	Global	1992	14.37707867058	17.92305628442	10.83275701445
8	DALYs (Disability-Adjusted Life Years)	Global	Female	Age-standardized	Aortic aneurysm	High systolic blood pressure	Rate	Global	1992	5.81285578907	7.44072268722	4.36115322026
9	DALYs (Disability-Adjusted Life Years)	Global	Both	Age-standardized	Aortic aneurysm	High systolic blood pressure	Rate	Global	1992	9.65716731985	12.15124638	7.31255856595
10	DALYs (Disability-Adjusted Life Years)	Global	Male	Age-standardized	Aortic aneurysm	High systolic blood pressure	Rate	Global	1993	14.55435757169	18.10697389145	10.96726591443
11	DALYs (Disability-Adjusted Life Years)	Global	Female	Age-standardized	Aortic aneurysm	High systolic blood pressure	Rate	Global	1993	5.89444790493	7.53091287612	4.41913374398
12	DALYs (Disability-Adjusted Life Years)	Global	Both	Age-standardized	Aortic aneurysm	High systolic blood pressure	Rate	Global	1993	9.79687288277	12.35572255739	7.401529087439999
13	DALYs (Disability-Adjusted Life Years)	Global	Male	Age-standardized	Aortic aneurysm	High systolic blood pressure	Rate	Global	1994	14.48865510036	18.01976281906	10.87348927214
14	DALYs (Disability-Adjusted Life Years)	Global	Female	Age-standardized	Aortic aneurysm	High systolic blood pressure	Rate	Global	1994	5.97383948389	7.624737454289999	4.46583114303
15	DALYs (Disability-Adjusted Life Years)	Global	Both	Age-standardized	Aortic aneurysm	High systolic blood pressure	Rate	Global	1994	9.82851031075	12.37632380203	7.41886615405
16	DALYs (Disability-Adjusted Life Years)	Global	Male	Age-standardized	Aortic aneurysm	High systolic blood pressure	Rate	Global	1995	14.38429390017	17.87950203861	10.800908381
17	DALYs (Disability-Adjusted Life Years)	Global	Female	Age-standardized	Aortic aneurysm	High systolic blood pressure	Rate	Global	1995	5.93647044936	7.57041116512	4.41892113425
18	DALYs (Disability-Adjusted Life Years)	Global	Both	Age-standardized	Aortic aneurysm	High systolic blood pressure	Rate	Global	1995	9.77036671214	12.35253443469	7.35864667663
19	DALYs (Disability-Adjusted Life Years)	Global	Male	Age-standardized	Aortic aneurysm	High systolic blood pressure	Rate	Global	1996	14.04018302016	17.48542426694	10.53291709367
20	DALYs (Disability-Adjusted Life Years)	Global	Female	Age-standardized	Aortic aneurysm	High systolic blood pressure	Rate	Global	1996	5.86632166993	7.47020022462	4.342866123179999
21	DALYs (Disability-Adjusted Life Years)	Global	Both	Age-standardized	Aortic aneurysm	High systolic blood pressure	Rate	Global	1996	9.58030812099	12.10521459399	7.22872933296
22	DALYs (Disability-Adjusted Life Years)	Global	Male	Age-standardized	Aortic aneurysm	High systolic blood pressure	Rate	Global	1997	13.58699612306	16.96142256585	10.17267256047
23	DALYs (Disability-Adjusted Life Years)	Global	Female	Age-standardized	Aortic aneurysm	High systolic blood pressure	Rate	Global	1997	5.74003468105	7.3232038038	4.25728832472
24	DALYs (Disability-Adjusted Life Years)	Global	Both	Age-standardized	Aortic aneurysm	High systolic blood pressure	Rate	Global	1997	9.31015629572	11.72981419386	7.00347134709
25	DALYs (Disability-Adjusted Life Years)	Global	Male	Age-standardized	Aortic aneurysm	High systolic blood pressure	Rate	Global	1998	13.24850668223	16.5641594809	9.94827207706
26	DALYs (Disability-Adjusted Life Years)	Global	Female	Age-standardized	Aortic aneurysm	High systolic blood pressure	Rate	Global	1998	5.66739654748	7.20292407415	4.19975805332
27	DALYs (Disability-Adjusted Life Years)	Global	Both	Age-standardized	Aortic aneurysm	High systolic blood pressure	Rate	Global	1998	9.12323802153	11.53887705487	6.85599265843
28	DALYs (Disability-Adjusted Life Years)	Global	Male	Age-standardized	Aortic aneurysm	High systolic blood pressure	Rate	Global	1999	13.09920273609	16.38972160709	9.81030423865
29	DALYs (Disability-Adjusted Life Years)	Global	Female	Age-standardized	Aortic aneurysm	High systolic blood pressure	Rate	Global	1999	5.73213161902	7.246164995450001	4.234647995880001
30	DALYs (Disability-Adjusted Life Years)	Global	Both	Age-standardized	Aortic aneurysm	High systolic blood pressure	Rate	Global	1999	9.10266224656	11.49093422487	6.851305761889999
31	DALYs (Disability-Adjusted Life Years)	Global	Male	Age-standardized	Aortic aneurysm	High systolic blood pressure	Rate	Global	2000	12.71514457143	15.94982298672	9.54020958106
32	DALYs (Disability-Adjusted Life Years)	Global	Female	Age-standardized	Aortic aneurysm	High systolic blood pressure	Rate	Global	2000	5.5690598226	7.08225200595	4.09516838283
33	DALYs (Disability-Adjusted Life Years)	Global	Both	Age-standardized	Aortic aneurysm	High systolic blood pressure	Rate	Global	2000	8.84789532589	11.17760937747	6.63589916926
34	DALYs (Disability-Adjusted Life Years)	Global	Male	Age-standardized	Aortic aneurysm	High systolic blood pressure	Rate	Global	2001	12.20307957449	15.31301128787	9.13947139587
35	DALYs (Disability-Adjusted Life Years)	Global	Female	Age-standardized	Aortic aneurysm	High systolic blood pressure	Rate	Global	2001	5.26640346247	6.70957991078	3.87395555777
36	DALYs (Disability-Adjusted Life Years)	Global	Both	Age-standardized	Aortic aneurysm	High systolic blood pressure	Rate	Global	2001	8.452692918870001	10.69883778613	6.33292151664
37	DALYs (Disability-Adjusted Life Years)	Global	Male	Age-standardized	Aortic aneurysm	High systolic blood pressure	Rate	Global	2002	11.92511856469	14.97502605398	8.86447226816
38	DALYs (Disability-Adjusted Life Years)	Global	Female	Age-standardized	Aortic aneurysm	High systolic blood pressure	Rate	Global	2002	5.08982016567	6.489022585950001	3.75000128144
39	DALYs (Disability-Adjusted Life Years)	Global	Both	Age-standardized	Aortic aneurysm	High systolic blood pressure	Rate	Global	2002	8.23363279618	10.42242774864	6.16286892506
40	DALYs (Disability-Adjusted Life Years)	Global	Male	Age-standardized	Aortic aneurysm	High systolic blood pressure	Rate	Global	2003	11.63209676153	14.61868373583	8.6548945047
41	DALYs (Disability-Adjusted Life Years)	Global	Female	Age-standardized	Aortic aneurysm	High systolic blood pressure	Rate	Global	2003	4.94566018071	6.2811818585	3.64915505924
42	DALYs (Disability-Adjusted Life Years)	Global	Both	Age-standardized	Aortic aneurysm	High systolic blood pressure	Rate	Global	2003	8.02709426559	10.15921066673	5.98533099524
43	DALYs (Disability-Adjusted Life Years)	Global	Male	Age-standardized	Aortic aneurysm	High systolic blood pressure	Rate	Global	2004	11.2596063442	14.15922330806	8.38037102024
44	DALYs (Disability-Adjusted Life Years)	Global	Female	Age-standardized	Aortic aneurysm	High systolic blood pressure	Rate	Global	2004	4.7943125275	6.140499968899999	3.52416050316
45	DALYs (Disability-Adjusted Life Years)	Global	Both	Age-standardized	Aortic aneurysm	High systolic blood pressure	Rate	Global	2004	7.779023146229999	9.85206154862	5.808680231989999
46	DALYs (Disability-Adjusted Life Years)	Global	Male	Age-standardized	Aortic aneurysm	High systolic blood pressure	Rate	Global	2005	11.06482767645	13.8786445689	8.24965997488
47	DALYs (Disability-Adjusted Life Years)	Global	Female	Age-standardized	Aortic aneurysm	High systolic blood pressure	Rate	Global	2005	4.668425496899999	5.98681680079	3.42858601878
48	DALYs (Disability-Adjusted Life Years)	Global	Both	Age-standardized	Aortic aneurysm	High systolic blood pressure	Rate	Global	2005	7.62802035169	9.66719324028	5.70616741358
49	DALYs (Disability-Adjusted Life Years)	Global	Male	Age-standardized	Aortic aneurysm	High systolic blood pressure	Rate	Global	2006	10.70376634352	13.45383267489	7.9514345252
50	DALYs (Disability-Adjusted Life Years)	Global	Female	Age-standardized	Aortic aneurysm	High systolic blood pressure	Rate	Global	2006	4.51827654704	5.80571877247	3.31310583449
51	DALYs (Disability-Adjusted Life Years)	Global	Both	Age-standardized	Aortic aneurysm	High systolic blood pressure	Rate	Global	2006	7.384649951329999	9.36141917549	5.49450780415
52	DALYs (Disability-Adjusted Life Years)	Global	Male	Age-standardized	Aortic aneurysm	High systolic blood pressure	Rate	Global	2007	10.47192260925	13.15176136095	7.75788318358
53	DALYs (Disability-Adjusted Life Years)	Global	Female	Age-standardized	Aortic aneurysm	High systolic blood pressure	Rate	Global	2007	4.41144724827	5.71836901058	3.21576545679
54	DALYs (Disability-Adjusted Life Years)	Global	Both	Age-standardized	Aortic aneurysm	High systolic blood pressure	Rate	Global	2007	7.22698041775	9.16473926026	5.38293574538
55	DALYs (Disability-Adjusted Life Years)	Global	Male	Age-standardized	Aortic aneurysm	High systolic blood pressure	Rate	Global	2008	10.23841654876	12.88246939345	7.59433255264
56	DALYs (Disability-Adjusted Life Years)	Global	Female	Age-standardized	Aortic aneurysm	High systolic blood pressure	Rate	Global	2008	4.27724864046	5.52664433382	3.10010256231
57	DALYs (Disability-Adjusted Life Years)	Global	Both	Age-standardized	Aortic aneurysm	High systolic blood pressure	Rate	Global	2008	7.053149499139999	8.954420756940001	5.25792086167
58	DALYs (Disability-Adjusted Life Years)	Global	Male	Age-standardized	Aortic aneurysm	High systolic blood pressure	Rate	Global	2009	9.91829519836	12.46642444666	7.41223965858
59	DALYs (Disability-Adjusted Life Years)	Global	Female	Age-standardized	Aortic aneurysm	High systolic blood pressure	Rate	Global	2009	4.17443616753	5.41006995834	3.03831948698
60	DALYs (Disability-Adjusted Life Years)	Global	Both	Age-standardized	Aortic aneurysm	High systolic blood pressure	Rate	Global	2009	6.85429116987	8.71087754974	5.11582925543
61	DALYs (Disability-Adjusted Life Years)	Global	Male	Age-standardized	Aortic aneurysm	High systolic blood pressure	Rate	Global	2010	9.75047080212	12.33244698358	7.24684524391
62	DALYs (Disability-Adjusted Life Years)	Global	Female	Age-standardized	Aortic aneurysm	High systolic blood pressure	Rate	Global	2010	4.10244514908	5.28491078345	2.98152866184
63	DALYs (Disability-Adjusted Life Years)	Global	Both	Age-standardized	Aortic aneurysm	High systolic blood pressure	Rate	Global	2010	6.74216090841	8.56174828663	5.02551268109
64	DALYs (Disability-Adjusted Life Years)	Global	Male	Age-standardized	Aortic aneurysm	High systolic blood pressure	Rate	Global	2011	9.46001712078	11.88431798321	7.059585900790001
65	DALYs (Disability-Adjusted Life Years)	Global	Female	Age-standardized	Aortic aneurysm	High systolic blood pressure	Rate	Global	2011	4.050755511679999	5.229820034969999	2.96038232045
66	DALYs (Disability-Adjusted Life Years)	Global	Both	Age-standardized	Aortic aneurysm	High systolic blood pressure	Rate	Global	2011	6.58395350974	8.3783766349	4.92187162176
67	DALYs (Disability-Adjusted Life Years)	Global	Male	Age-standardized	Aortic aneurysm	High systolic blood pressure	Rate	Global	2012	9.23645651483	11.59885669169	6.86916284496
68	DALYs (Disability-Adjusted Life Years)	Global	Female	Age-standardized	Aortic aneurysm	High systolic blood pressure	Rate	Global	2012	3.99401330506	5.13190817192	2.89587445222
69	DALYs (Disability-Adjusted Life Years)	Global	Both	Age-standardized	Aortic aneurysm	High systolic blood pressure	Rate	Global	2012	6.4543566253	8.19790554553	4.81694867303
70	DALYs (Disability-Adjusted Life Years)	Global	Male	Age-standardized	Aortic aneurysm	High systolic blood pressure	Rate	Global	2013	9.05757847849	11.46666975056	6.764216476420001
71	DALYs (Disability-Adjusted Life Years)	Global	Female	Age-standardized	Aortic aneurysm	High systolic blood pressure	Rate	Global	2013	3.96448381333	5.0682485764	2.89853552849
72	DALYs (Disability-Adjusted Life Years)	Global	Both	Age-standardized	Aortic aneurysm	High systolic blood pressure	Rate	Global	2013	6.359444626359999	8.102822918060001	4.75477235303
73	DALYs (Disability-Adjusted Life Years)	Global	Male	Age-standardized	Aortic aneurysm	High systolic blood pressure	Rate	Global	2014	8.97683293525	11.33841321171	6.693926309389999
74	DALYs (Disability-Adjusted Life Years)	Global	Female	Age-standardized	Aortic aneurysm	High systolic blood pressure	Rate	Global	2014	3.96366180883	5.06699572969	2.8869282245
75	DALYs (Disability-Adjusted Life Years)	Global	Both	Age-standardized	Aortic aneurysm	High systolic blood pressure	Rate	Global	2014	6.32612383597	8.01878287534	4.72551295548
76	DALYs (Disability-Adjusted Life Years)	Global	Male	Age-standardized	Aortic aneurysm	High systolic blood pressure	Rate	Global	2015	8.92372066449	11.32715354082	6.60743197361
77	DALYs (Disability-Adjusted Life Years)	Global	Female	Age-standardized	Aortic aneurysm	High systolic blood pressure	Rate	Global	2015	3.96817118943	5.03572545905	2.88579378929
78	DALYs (Disability-Adjusted Life Years)	Global	Both	Age-standardized	Aortic aneurysm	High systolic blood pressure	Rate	Global	2015	6.30704416463	8.024779538979999	4.70221897063
79	DALYs (Disability-Adjusted Life Years)	Global	Male	Age-standardized	Aortic aneurysm	High systolic blood pressure	Rate	Global	2016	8.94655541925	11.32776549024	6.644155716149999
80	DALYs (Disability-Adjusted Life Years)	Global	Female	Age-standardized	Aortic aneurysm	High systolic blood pressure	Rate	Global	2016	3.99546448994	5.12426037131	2.9213830977
81	DALYs (Disability-Adjusted Life Years)	Global	Both	Age-standardized	Aortic aneurysm	High systolic blood pressure	Rate	Global	2016	6.33744390103	8.06392401223	4.732142726339999
82	DALYs (Disability-Adjusted Life Years)	Global	Male	Age-standardized	Aortic aneurysm	High systolic blood pressure	Rate	Global	2017	8.86759535524	11.31933218415	6.581912565720001
83	DALYs (Disability-Adjusted Life Years)	Global	Female	Age-standardized	Aortic aneurysm	High systolic blood pressure	Rate	Global	2017	3.97483565019	5.09393458878	2.9112871632
84	DALYs (Disability-Adjusted Life Years)	Global	Both	Age-standardized	Aortic aneurysm	High systolic blood pressure	Rate	Global	2017	6.29216319877	7.999823801869999	4.70879887163
85	DALYs (Disability-Adjusted Life Years)	Global	Male	Age-standardized	Aortic aneurysm	High systolic blood pressure	Rate	Global	2018	8.86612502609	11.2389465882	6.559570176679999
86	DALYs (Disability-Adjusted Life Years)	Global	Female	Age-standardized	Aortic aneurysm	High systolic blood pressure	Rate	Global	2018	3.97440686617	5.122250006060001	2.91034038474
87	DALYs (Disability-Adjusted Life Years)	Global	Both	Age-standardized	Aortic aneurysm	High systolic blood pressure	Rate	Global	2018	6.29463641125	7.99967629815	4.66215896714
88	DALYs (Disability-Adjusted Life Years)	Global	Male	Age-standardized	Aortic aneurysm	High systolic blood pressure	Rate	Global	2019	8.81582348026	11.19776173183	6.496080805110001
89	DALYs (Disability-Adjusted Life Years)	Global	Female	Age-standardized	Aortic aneurysm	High systolic blood pressure	Rate	Global	2019	3.982848453759999	5.10000607089	2.94268722672
90	DALYs (Disability-Adjusted Life Years)	Global	Both	Age-standardized	Aortic aneurysm	High systolic blood pressure	Rate	Global	2019	6.27817926604	7.94617239489	4.66408624771
91	DALYs (Disability-Adjusted Life Years)	Global	Male	Age-standardized	Aortic aneurysm	High systolic blood pressure	Rate	Global	2020	8.706033620460001	11.0445101508	6.51000908539
92	DALYs (Disability-Adjusted Life Years)	Global	Female	Age-standardized	Aortic aneurysm	High systolic blood pressure	Rate	Global	2020	3.94853817183	5.08284474902	2.90874946311
93	DALYs (Disability-Adjusted Life Years)	Global	Both	Age-standardized	Aortic aneurysm	High systolic blood pressure	Rate	Global	2020	6.20566029504	7.86604826403	4.66176467799
94	DALYs (Disability-Adjusted Life Years)	Global	Male	Age-standardized	Aortic aneurysm	High systolic blood pressure	Rate	Global	2021	8.67689446763	10.91581672169	6.437733551279999
95	DALYs (Disability-Adjusted Life Years)	Global	Female	Age-standardized	Aortic aneurysm	High systolic blood pressure	Rate	Global	2021	3.959861090680001	5.10929914647	2.91793790415
96	DALYs (Disability-Adjusted Life Years)	Global	Both	Age-standardized	Aortic aneurysm	High systolic blood pressure	Rate	Global	2021	6.19548233288	7.86257257137	4.62212123012
97	DALYs (Disability-Adjusted Life Years)	High-middle SDI	Male	Age-standardized	Aortic aneurysm	High systolic blood pressure	Rate	High-middle SDI	1990	13.95775298803	17.39679429496	10.52788750628
98	DALYs (Disability-Adjusted Life Years)	High-middle SDI	Female	Age-standardized	Aortic aneurysm	High systolic blood pressure	Rate	High-middle SDI	1990	4.64629258315	5.80461518254	3.5417965836
99	DALYs (Disability-Adjusted Life Years)	High-middle SDI	Both	Age-standardized	Aortic aneurysm	High systolic blood pressure	Rate	High-middle SDI	1990	8.614802921799999	10.76641474573	6.56026277534
100	DALYs (Disability-Adjusted Life Years)	High-middle SDI	Male	Age-standardized	Aortic aneurysm	High systolic blood pressure	Rate	High-middle SDI	1991	14.24396805468	17.6992608925	10.74550478069
101	DALYs (Disability-Adjusted Life Years)	High-middle SDI	Female	Age-standardized	Aortic aneurysm	High systolic blood pressure	Rate	High-middle SDI	1991	4.75446445403	5.92733684172	3.60764610313
102	DALYs (Disability-Adjusted Life Years)	High-middle SDI	Both	Age-standardized	Aortic aneurysm	High systolic blood pressure	Rate	High-middle SDI	1991	8.814300228310001	11.02022480776	6.711076665009999
103	DALYs (Disability-Adjusted Life Years)	High-middle SDI	Male	Age-standardized	Aortic aneurysm	High systolic blood pressure	Rate	High-middle SDI	1992	14.77430103586	18.39254060703	11.12473484937
104	DALYs (Disability-Adjusted Life Years)	High-middle SDI	Female	Age-standardized	Aortic aneurysm	High systolic blood pressure	Rate	High-middle SDI	1992	4.90950658934	6.09162252798	3.69960595823
105	DALYs (Disability-Adjusted Life Years)	High-middle SDI	Both	Age-standardized	Aortic aneurysm	High systolic blood pressure	Rate	High-middle SDI	1992	9.1601562147	11.45033622656	6.97628265733
106	DALYs (Disability-Adjusted Life Years)	High-middle SDI	Male	Age-standardized	Aortic aneurysm	High systolic blood pressure	Rate	High-middle SDI	1993	15.84670185839	19.81159594481	11.97550422659
107	DALYs (Disability-Adjusted Life Years)	High-middle SDI	Female	Age-standardized	Aortic aneurysm	High systolic blood pressure	Rate	High-middle SDI	1993	5.2612541334	6.53858707156	3.93736608272
108	DALYs (Disability-Adjusted Life Years)	High-middle SDI	Both	Age-standardized	Aortic aneurysm	High systolic blood pressure	Rate	High-middle SDI	1993	9.8568181017	12.2816015773	7.52391243474
109	DALYs (Disability-Adjusted Life Years)	High-middle SDI	Male	Age-standardized	Aortic aneurysm	High systolic blood pressure	Rate	High-middle SDI	1994	16.59735475246	20.68822208777	12.52722128679
110	DALYs (Disability-Adjusted Life Years)	High-middle SDI	Female	Age-standardized	Aortic aneurysm	High systolic blood pressure	Rate	High-middle SDI	1994	5.46236458328	6.798862043790001	4.09781208093
111	DALYs (Disability-Adjusted Life Years)	High-middle SDI	Both	Age-standardized	Aortic aneurysm	High systolic blood pressure	Rate	High-middle SDI	1994	10.32878859493	12.81802987888	7.857846928090001
112	DALYs (Disability-Adjusted Life Years)	High-middle SDI	Male	Age-standardized	Aortic aneurysm	High systolic blood pressure	Rate	High-middle SDI	1995	16.4490163451	20.55353789303	12.41554811841
113	DALYs (Disability-Adjusted Life Years)	High-middle SDI	Female	Age-standardized	Aortic aneurysm	High systolic blood pressure	Rate	High-middle SDI	1995	5.27715093312	6.626674030079999	3.94652459901
114	DALYs (Disability-Adjusted Life Years)	High-middle SDI	Both	Age-standardized	Aortic aneurysm	High systolic blood pressure	Rate	High-middle SDI	1995	10.17158761953	12.68741808212	7.744812295870001
115	DALYs (Disability-Adjusted Life Years)	High-middle SDI	Male	Age-standardized	Aortic aneurysm	High systolic blood pressure	Rate	High-middle SDI	1996	15.81069534152	19.71070423081	11.97874006737
116	DALYs (Disability-Adjusted Life Years)	High-middle SDI	Female	Age-standardized	Aortic aneurysm	High systolic blood pressure	Rate	High-middle SDI	1996	5.018782266380001	6.316119655	3.77821333368
117	DALYs (Disability-Adjusted Life Years)	High-middle SDI	Both	Age-standardized	Aortic aneurysm	High systolic blood pressure	Rate	High-middle SDI	1996	9.74931170506	12.12327981773	7.4017558305
118	DALYs (Disability-Adjusted Life Years)	High-middle SDI	Male	Age-standardized	Aortic aneurysm	High systolic blood pressure	Rate	High-middle SDI	1997	15.11725881326	18.86618328899	11.43173215095
119	DALYs (Disability-Adjusted Life Years)	High-middle SDI	Female	Age-standardized	Aortic aneurysm	High systolic blood pressure	Rate	High-middle SDI	1997	4.77888034826	6.02046290007	3.61265161282
120	DALYs (Disability-Adjusted Life Years)	High-middle SDI	Both	Age-standardized	Aortic aneurysm	High systolic blood pressure	Rate	High-middle SDI	1997	9.3119201546	11.57038606889	7.05114035052
121	DALYs (Disability-Adjusted Life Years)	High-middle SDI	Male	Age-standardized	Aortic aneurysm	High systolic blood pressure	Rate	High-middle SDI	1998	14.6705345231	18.28340311617	11.08491783439
122	DALYs (Disability-Adjusted Life Years)	High-middle SDI	Female	Age-standardized	Aortic aneurysm	High systolic blood pressure	Rate	High-middle SDI	1998	4.70755874329	5.96517870482	3.53752996686
123	DALYs (Disability-Adjusted Life Years)	High-middle SDI	Both	Age-standardized	Aortic aneurysm	High systolic blood pressure	Rate	High-middle SDI	1998	9.08505495601	11.31865002296	6.87039000177
124	DALYs (Disability-Adjusted Life Years)	High-middle SDI	Male	Age-standardized	Aortic aneurysm	High systolic blood pressure	Rate	High-middle SDI	1999	15.07483504931	18.86209260253	11.39522582879
125	DALYs (Disability-Adjusted Life Years)	High-middle SDI	Female	Age-standardized	Aortic aneurysm	High systolic blood pressure	Rate	High-middle SDI	1999	5.25682808833	6.64757142985	3.90866617638
126	DALYs (Disability-Adjusted Life Years)	High-middle SDI	Both	Age-standardized	Aortic aneurysm	High systolic blood pressure	Rate	High-middle SDI	1999	9.60359967737	12.00732988762	7.27380619133
127	DALYs (Disability-Adjusted Life Years)	High-middle SDI	Male	Age-standardized	Aortic aneurysm	High systolic blood pressure	Rate	High-middle SDI	2000	14.80414589873	18.52878589504	11.15669492407
128	DALYs (Disability-Adjusted Life Years)	High-middle SDI	Female	Age-standardized	Aortic aneurysm	High systolic blood pressure	Rate	High-middle SDI	2000	4.943025964429999	6.258636679459999	3.69840853478
129	DALYs (Disability-Adjusted Life Years)	High-middle SDI	Both	Age-standardized	Aortic aneurysm	High systolic blood pressure	Rate	High-middle SDI	2000	9.32117442339	11.66278268121	7.036143221920001
130	DALYs (Disability-Adjusted Life Years)	High-middle SDI	Male	Age-standardized	Aortic aneurysm	High systolic blood pressure	Rate	High-middle SDI	2001	14.03347613909	17.53091735156	10.59647385327
131	DALYs (Disability-Adjusted Life Years)	High-middle SDI	Female	Age-standardized	Aortic aneurysm	High systolic blood pressure	Rate	High-middle SDI	2001	4.317734692089999	5.4679143231	3.21630659177
132	DALYs (Disability-Adjusted Life Years)	High-middle SDI	Both	Age-standardized	Aortic aneurysm	High systolic blood pressure	Rate	High-middle SDI	2001	8.62154506073	10.79609791507	6.55486329382
133	DALYs (Disability-Adjusted Life Years)	High-middle SDI	Male	Age-standardized	Aortic aneurysm	High systolic blood pressure	Rate	High-middle SDI	2002	14.06947033493	17.59598912248	10.62674553242
134	DALYs (Disability-Adjusted Life Years)	High-middle SDI	Female	Age-standardized	Aortic aneurysm	High systolic blood pressure	Rate	High-middle SDI	2002	4.27042616208	5.3739209811	3.17752497732
135	DALYs (Disability-Adjusted Life Years)	High-middle SDI	Both	Age-standardized	Aortic aneurysm	High systolic blood pressure	Rate	High-middle SDI	2002	8.618809943290001	10.79418445642	6.55501453966
136	DALYs (Disability-Adjusted Life Years)	High-middle SDI	Male	Age-standardized	Aortic aneurysm	High systolic blood pressure	Rate	High-middle SDI	2003	14.13503822025	17.64789171104	10.72207778933
137	DALYs (Disability-Adjusted Life Years)	High-middle SDI	Female	Age-standardized	Aortic aneurysm	High systolic blood pressure	Rate	High-middle SDI	2003	4.28618047161	5.434645426599999	3.17834030287
138	DALYs (Disability-Adjusted Life Years)	High-middle SDI	Both	Age-standardized	Aortic aneurysm	High systolic blood pressure	Rate	High-middle SDI	2003	8.66268810956	10.86769716419	6.591356633279999
139	DALYs (Disability-Adjusted Life Years)	High-middle SDI	Male	Age-standardized	Aortic aneurysm	High systolic blood pressure	Rate	High-middle SDI	2004	13.90001530901	17.39157372422	10.55955326462
140	DALYs (Disability-Adjusted Life Years)	High-middle SDI	Female	Age-standardized	Aortic aneurysm	High systolic blood pressure	Rate	High-middle SDI	2004	4.2088946814	5.290040456040001	3.14673436611
141	DALYs (Disability-Adjusted Life Years)	High-middle SDI	Both	Age-standardized	Aortic aneurysm	High systolic blood pressure	Rate	High-middle SDI	2004	8.52509227	10.71652689565	6.49348523332
142	DALYs (Disability-Adjusted Life Years)	High-middle SDI	Male	Age-standardized	Aortic aneurysm	High systolic blood pressure	Rate	High-middle SDI	2005	14.22585396222	17.81437007669	10.79606871231
143	DALYs (Disability-Adjusted Life Years)	High-middle SDI	Female	Age-standardized	Aortic aneurysm	High systolic blood pressure	Rate	High-middle SDI	2005	4.27324881578	5.40299314155	3.17249704099
144	DALYs (Disability-Adjusted Life Years)	High-middle SDI	Both	Age-standardized	Aortic aneurysm	High systolic blood pressure	Rate	High-middle SDI	2005	8.72647702544	10.9281675924	6.639074819069999
145	DALYs (Disability-Adjusted Life Years)	High-middle SDI	Male	Age-standardized	Aortic aneurysm	High systolic blood pressure	Rate	High-middle SDI	2006	13.79837834216	17.27409267196	10.47235525476
146	DALYs (Disability-Adjusted Life Years)	High-middle SDI	Female	Age-standardized	Aortic aneurysm	High systolic blood pressure	Rate	High-middle SDI	2006	4.16851096368	5.25245441384	3.09864434952
147	DALYs (Disability-Adjusted Life Years)	High-middle SDI	Both	Age-standardized	Aortic aneurysm	High systolic blood pressure	Rate	High-middle SDI	2006	8.48314003508	10.64981706663	6.47576839215
148	DALYs (Disability-Adjusted Life Years)	High-middle SDI	Male	Age-standardized	Aortic aneurysm	High systolic blood pressure	Rate	High-middle SDI	2007	13.78417044646	17.35847677622	10.40051490983
149	DALYs (Disability-Adjusted Life Years)	High-middle SDI	Female	Age-standardized	Aortic aneurysm	High systolic blood pressure	Rate	High-middle SDI	2007	4.16897525272	5.28062084644	3.09915083642
150	DALYs (Disability-Adjusted Life Years)	High-middle SDI	Both	Age-standardized	Aortic aneurysm	High systolic blood pressure	Rate	High-middle SDI	2007	8.49391574392	10.66653836482	6.479682328460001
151	DALYs (Disability-Adjusted Life Years)	High-middle SDI	Male	Age-standardized	Aortic aneurysm	High systolic blood pressure	Rate	High-middle SDI	2008	13.70624951852	17.25101383868	10.29123662728
152	DALYs (Disability-Adjusted Life Years)	High-middle SDI	Female	Age-standardized	Aortic aneurysm	High systolic blood pressure	Rate	High-middle SDI	2008	4.135732487909999	5.20438877553	3.06951452142
153	DALYs (Disability-Adjusted Life Years)	High-middle SDI	Both	Age-standardized	Aortic aneurysm	High systolic blood pressure	Rate	High-middle SDI	2008	8.464852752039999	10.60719492536	6.438867080010001
154	DALYs (Disability-Adjusted Life Years)	High-middle SDI	Male	Age-standardized	Aortic aneurysm	High systolic blood pressure	Rate	High-middle SDI	2009	13.23078639496	16.61571668552	10.07329209368
155	DALYs (Disability-Adjusted Life Years)	High-middle SDI	Female	Age-standardized	Aortic aneurysm	High systolic blood pressure	Rate	High-middle SDI	2009	4.1090233874	5.17955379466	3.07616984947
156	DALYs (Disability-Adjusted Life Years)	High-middle SDI	Both	Age-standardized	Aortic aneurysm	High systolic blood pressure	Rate	High-middle SDI	2009	8.247732140410001	10.3474121179	6.297402018530001
157	DALYs (Disability-Adjusted Life Years)	High-middle SDI	Male	Age-standardized	Aortic aneurysm	High systolic blood pressure	Rate	High-middle SDI	2010	13.0584293652	16.55521862598	9.86002538782
158	DALYs (Disability-Adjusted Life Years)	High-middle SDI	Female	Age-standardized	Aortic aneurysm	High systolic blood pressure	Rate	High-middle SDI	2010	4.04304769215	5.04962315505	3.03295669077
159	DALYs (Disability-Adjusted Life Years)	High-middle SDI	Both	Age-standardized	Aortic aneurysm	High systolic blood pressure	Rate	High-middle SDI	2010	8.14603855191	10.26266417789	6.1914266214
160	DALYs (Disability-Adjusted Life Years)	High-middle SDI	Male	Age-standardized	Aortic aneurysm	High systolic blood pressure	Rate	High-middle SDI	2011	12.55107779223	15.77592733101	9.46340682992
161	DALYs (Disability-Adjusted Life Years)	High-middle SDI	Female	Age-standardized	Aortic aneurysm	High systolic blood pressure	Rate	High-middle SDI	2011	3.95112484316	4.93822216692	2.95647404728
162	DALYs (Disability-Adjusted Life Years)	High-middle SDI	Both	Age-standardized	Aortic aneurysm	High systolic blood pressure	Rate	High-middle SDI	2011	7.87281582984	9.90397528376	5.97244328611
163	DALYs (Disability-Adjusted Life Years)	High-middle SDI	Male	Age-standardized	Aortic aneurysm	High systolic blood pressure	Rate	High-middle SDI	2012	12.32580052442	15.42183003767	9.37385162855
164	DALYs (Disability-Adjusted Life Years)	High-middle SDI	Female	Age-standardized	Aortic aneurysm	High systolic blood pressure	Rate	High-middle SDI	2012	3.88724540583	4.87649392327	2.92530641104
165	DALYs (Disability-Adjusted Life Years)	High-middle SDI	Both	Age-standardized	Aortic aneurysm	High systolic blood pressure	Rate	High-middle SDI	2012	7.75024693482	9.70161849407	5.88655684677
166	DALYs (Disability-Adjusted Life Years)	High-middle SDI	Male	Age-standardized	Aortic aneurysm	High systolic blood pressure	Rate	High-middle SDI	2013	12.05916203117	15.19273706642	9.06616058889
167	DALYs (Disability-Adjusted Life Years)	High-middle SDI	Female	Age-standardized	Aortic aneurysm	High systolic blood pressure	Rate	High-middle SDI	2013	3.87350764538	4.8641168096	2.89264761767
168	DALYs (Disability-Adjusted Life Years)	High-middle SDI	Both	Age-standardized	Aortic aneurysm	High systolic blood pressure	Rate	High-middle SDI	2013	7.630773286599999	9.56144037892	5.75723503849
169	DALYs (Disability-Adjusted Life Years)	High-middle SDI	Male	Age-standardized	Aortic aneurysm	High systolic blood pressure	Rate	High-middle SDI	2014	12.09760205277	15.18238338719	9.20482042955
170	DALYs (Disability-Adjusted Life Years)	High-middle SDI	Female	Age-standardized	Aortic aneurysm	High systolic blood pressure	Rate	High-middle SDI	2014	3.904316438569999	4.8924769345	2.91490169075
171	DALYs (Disability-Adjusted Life Years)	High-middle SDI	Both	Age-standardized	Aortic aneurysm	High systolic blood pressure	Rate	High-middle SDI	2014	7.681076947789999	9.60063228186	5.82940381497
172	DALYs (Disability-Adjusted Life Years)	High-middle SDI	Male	Age-standardized	Aortic aneurysm	High systolic blood pressure	Rate	High-middle SDI	2015	11.98824451206	15.02454775226	9.05532576384
173	DALYs (Disability-Adjusted Life Years)	High-middle SDI	Female	Age-standardized	Aortic aneurysm	High systolic blood pressure	Rate	High-middle SDI	2015	3.91614384721	4.91106811968	2.93460250202
174	DALYs (Disability-Adjusted Life Years)	High-middle SDI	Both	Age-standardized	Aortic aneurysm	High systolic blood pressure	Rate	High-middle SDI	2015	7.64261003031	9.56457509337	5.78670978805
175	DALYs (Disability-Adjusted Life Years)	High-middle SDI	Male	Age-standardized	Aortic aneurysm	High systolic blood pressure	Rate	High-middle SDI	2016	11.9644366159	15.05548395213	9.06482484819
176	DALYs (Disability-Adjusted Life Years)	High-middle SDI	Female	Age-standardized	Aortic aneurysm	High systolic blood pressure	Rate	High-middle SDI	2016	3.91355069611	4.95555377994	2.94382088693
177	DALYs (Disability-Adjusted Life Years)	High-middle SDI	Both	Age-standardized	Aortic aneurysm	High systolic blood pressure	Rate	High-middle SDI	2016	7.64080175553	9.63711232577	5.79733667381
178	DALYs (Disability-Adjusted Life Years)	High-middle SDI	Male	Age-standardized	Aortic aneurysm	High systolic blood pressure	Rate	High-middle SDI	2017	11.75038269251	14.86881773904	8.89716349449
179	DALYs (Disability-Adjusted Life Years)	High-middle SDI	Female	Age-standardized	Aortic aneurysm	High systolic blood pressure	Rate	High-middle SDI	2017	3.82530256241	4.79749051517	2.86285591848
180	DALYs (Disability-Adjusted Life Years)	High-middle SDI	Both	Age-standardized	Aortic aneurysm	High systolic blood pressure	Rate	High-middle SDI	2017	7.50322377961	9.44691308507	5.71744917954
181	DALYs (Disability-Adjusted Life Years)	High-middle SDI	Male	Age-standardized	Aortic aneurysm	High systolic blood pressure	Rate	High-middle SDI	2018	11.79283419472	14.827724265	8.91369139911
182	DALYs (Disability-Adjusted Life Years)	High-middle SDI	Female	Age-standardized	Aortic aneurysm	High systolic blood pressure	Rate	High-middle SDI	2018	3.82045668033	4.739831473	2.83988254182
183	DALYs (Disability-Adjusted Life Years)	High-middle SDI	Both	Age-standardized	Aortic aneurysm	High systolic blood pressure	Rate	High-middle SDI	2018	7.526635789339999	9.460339108	5.64219350979
184	DALYs (Disability-Adjusted Life Years)	High-middle SDI	Male	Age-standardized	Aortic aneurysm	High systolic blood pressure	Rate	High-middle SDI	2019	11.68025833546	14.72358585128	8.793557675579999
185	DALYs (Disability-Adjusted Life Years)	High-middle SDI	Female	Age-standardized	Aortic aneurysm	High systolic blood pressure	Rate	High-middle SDI	2019	3.8081126468	4.77262605493	2.85683781879
186	DALYs (Disability-Adjusted Life Years)	High-middle SDI	Both	Age-standardized	Aortic aneurysm	High systolic blood pressure	Rate	High-middle SDI	2019	7.47419910971	9.36356692686	5.59036313649
187	DALYs (Disability-Adjusted Life Years)	High-middle SDI	Male	Age-standardized	Aortic aneurysm	High systolic blood pressure	Rate	High-middle SDI	2020	11.39482685983	14.45330628589	8.57347371605
188	DALYs (Disability-Adjusted Life Years)	High-middle SDI	Female	Age-standardized	Aortic aneurysm	High systolic blood pressure	Rate	High-middle SDI	2020	3.79995634982	4.82753688171	2.82044478506
189	DALYs (Disability-Adjusted Life Years)	High-middle SDI	Both	Age-standardized	Aortic aneurysm	High systolic blood pressure	Rate	High-middle SDI	2020	7.337620480499999	9.31793239584	5.5324429544
190	DALYs (Disability-Adjusted Life Years)	High-middle SDI	Male	Age-standardized	Aortic aneurysm	High systolic blood pressure	Rate	High-middle SDI	2021	11.18998128171	14.30258024343	8.39511909897
191	DALYs (Disability-Adjusted Life Years)	High-middle SDI	Female	Age-standardized	Aortic aneurysm	High systolic blood pressure	Rate	High-middle SDI	2021	3.832054886529999	4.91432346429	2.77419453829
192	DALYs (Disability-Adjusted Life Years)	High-middle SDI	Both	Age-standardized	Aortic aneurysm	High systolic blood pressure	Rate	High-middle SDI	2021	7.26710181273	9.2160392751	5.42939729871
193	DALYs (Disability-Adjusted Life Years)	High SDI	Male	Age-standardized	Aortic aneurysm	High systolic blood pressure	Rate	High SDI	1990	31.37403595644	39.08584843442	23.85368619087
194	DALYs (Disability-Adjusted Life Years)	High SDI	Female	Age-standardized	Aortic aneurysm	High systolic blood pressure	Rate	High SDI	1990	9.96327114297	12.42867006076	7.56120905291
195	DALYs (Disability-Adjusted Life Years)	High SDI	Both	Age-standardized	Aortic aneurysm	High systolic blood pressure	Rate	High SDI	1990	18.99064685297	23.65524699267	14.43608311412
196	DALYs (Disability-Adjusted Life Years)	High SDI	Male	Age-standardized	Aortic aneurysm	High systolic blood pressure	Rate	High SDI	1991	31.4456419968	39.21480829255	23.88666438515
197	DALYs (Disability-Adjusted Life Years)	High SDI	Female	Age-standardized	Aortic aneurysm	High systolic blood pressure	Rate	High SDI	1991	10.14217197163	12.64167951212	7.65187919198
198	DALYs (Disability-Adjusted Life Years)	High SDI	Both	Age-standardized	Aortic aneurysm	High systolic blood pressure	Rate	High SDI	1991	19.15186127481	23.88860223651	14.53732113905
199	DALYs (Disability-Adjusted Life Years)	High SDI	Male	Age-standardized	Aortic aneurysm	High systolic blood pressure	Rate	High SDI	1992	30.86730782799	38.57485447252	23.4387885786
200	DALYs (Disability-Adjusted Life Years)	High SDI	Female	Age-standardized	Aortic aneurysm	High systolic blood pressure	Rate	High SDI	1992	10.07289863203	12.58570169579	7.58145270427
201	DALYs (Disability-Adjusted Life Years)	High SDI	Both	Age-standardized	Aortic aneurysm	High systolic blood pressure	Rate	High SDI	1992	18.89250613391	23.61882648601	14.31281419119
202	DALYs (Disability-Adjusted Life Years)	High SDI	Male	Age-standardized	Aortic aneurysm	High systolic blood pressure	Rate	High SDI	1993	30.55455468165	38.21215074503	23.27003211641
203	DALYs (Disability-Adjusted Life Years)	High SDI	Female	Age-standardized	Aortic aneurysm	High systolic blood pressure	Rate	High SDI	1993	10.03661354767	12.52672918957	7.56112404415
204	DALYs (Disability-Adjusted Life Years)	High SDI	Both	Age-standardized	Aortic aneurysm	High systolic blood pressure	Rate	High SDI	1993	18.76718470956	23.4515880035	14.20980071328
205	DALYs (Disability-Adjusted Life Years)	High SDI	Male	Age-standardized	Aortic aneurysm	High systolic blood pressure	Rate	High SDI	1994	29.66754723107	37.07833688735	22.59273897581
206	DALYs (Disability-Adjusted Life Years)	High SDI	Female	Age-standardized	Aortic aneurysm	High systolic blood pressure	Rate	High SDI	1994	10.0882687651	12.65457739189	7.60071838002
207	DALYs (Disability-Adjusted Life Years)	High SDI	Both	Age-standardized	Aortic aneurysm	High systolic blood pressure	Rate	High SDI	1994	18.4531464144	23.08179448862	13.95915192556
208	DALYs (Disability-Adjusted Life Years)	High SDI	Male	Age-standardized	Aortic aneurysm	High systolic blood pressure	Rate	High SDI	1995	29.3927498157	36.80408041626	22.34143211433
209	DALYs (Disability-Adjusted Life Years)	High SDI	Female	Age-standardized	Aortic aneurysm	High systolic blood pressure	Rate	High SDI	1995	10.07098864346	12.57758754669	7.58158646877
210	DALYs (Disability-Adjusted Life Years)	High SDI	Both	Age-standardized	Aortic aneurysm	High systolic blood pressure	Rate	High SDI	1995	18.36407854992	22.95779500244	13.91752866176
211	DALYs (Disability-Adjusted Life Years)	High SDI	Male	Age-standardized	Aortic aneurysm	High systolic blood pressure	Rate	High SDI	1996	28.58622750314	35.81654881972	21.74113797777
212	DALYs (Disability-Adjusted Life Years)	High SDI	Female	Age-standardized	Aortic aneurysm	High systolic blood pressure	Rate	High SDI	1996	10.07654922896	12.60356181374	7.535919557820001
213	DALYs (Disability-Adjusted Life Years)	High SDI	Both	Age-standardized	Aortic aneurysm	High systolic blood pressure	Rate	High SDI	1996	18.04105085434	22.52641429953	13.68820052568
214	DALYs (Disability-Adjusted Life Years)	High SDI	Male	Age-standardized	Aortic aneurysm	High systolic blood pressure	Rate	High SDI	1997	27.53928380951	34.49499597299	20.9216673408
215	DALYs (Disability-Adjusted Life Years)	High SDI	Female	Age-standardized	Aortic aneurysm	High systolic blood pressure	Rate	High SDI	1997	9.91094995359	12.41956059683	7.362855275629999
216	DALYs (Disability-Adjusted Life Years)	High SDI	Both	Age-standardized	Aortic aneurysm	High systolic blood pressure	Rate	High SDI	1997	17.52275133579	21.90676014809	13.27489965024
217	DALYs (Disability-Adjusted Life Years)	High SDI	Male	Age-standardized	Aortic aneurysm	High systolic blood pressure	Rate	High SDI	1998	26.64174205757	33.36685018859	20.23207285424
218	DALYs (Disability-Adjusted Life Years)	High SDI	Female	Age-standardized	Aortic aneurysm	High systolic blood pressure	Rate	High SDI	1998	9.7804810728	12.23726647577	7.261611621260001
219	DALYs (Disability-Adjusted Life Years)	High SDI	Both	Age-standardized	Aortic aneurysm	High systolic blood pressure	Rate	High SDI	1998	17.09010094276	21.39565306804	12.9255055773
220	DALYs (Disability-Adjusted Life Years)	High SDI	Male	Age-standardized	Aortic aneurysm	High systolic blood pressure	Rate	High SDI	1999	25.73658142171	32.26599330746	19.52223373516
221	DALYs (Disability-Adjusted Life Years)	High SDI	Female	Age-standardized	Aortic aneurysm	High systolic blood pressure	Rate	High SDI	1999	9.54138987922	11.92230583457	7.10898354985
222	DALYs (Disability-Adjusted Life Years)	High SDI	Both	Age-standardized	Aortic aneurysm	High systolic blood pressure	Rate	High SDI	1999	16.59225568613	20.75443037318	12.51883487086
223	DALYs (Disability-Adjusted Life Years)	High SDI	Male	Age-standardized	Aortic aneurysm	High systolic blood pressure	Rate	High SDI	2000	24.55946552066	30.7378094345	18.54758145967
224	DALYs (Disability-Adjusted Life Years)	High SDI	Female	Age-standardized	Aortic aneurysm	High systolic blood pressure	Rate	High SDI	2000	9.28446244451	11.64305253543	6.92682934266
225	DALYs (Disability-Adjusted Life Years)	High SDI	Both	Age-standardized	Aortic aneurysm	High systolic blood pressure	Rate	High SDI	2000	15.97469544325	20.06983538981	11.99941193725
226	DALYs (Disability-Adjusted Life Years)	High SDI	Male	Age-standardized	Aortic aneurysm	High systolic blood pressure	Rate	High SDI	2001	23.37808659257	29.30774138392	17.57312107212
227	DALYs (Disability-Adjusted Life Years)	High SDI	Female	Age-standardized	Aortic aneurysm	High systolic blood pressure	Rate	High SDI	2001	8.89185067865	11.1850985168	6.64305709346
228	DALYs (Disability-Adjusted Life Years)	High SDI	Both	Age-standardized	Aortic aneurysm	High systolic blood pressure	Rate	High SDI	2001	15.2750833913	19.25380109182	11.39993718822
229	DALYs (Disability-Adjusted Life Years)	High SDI	Male	Age-standardized	Aortic aneurysm	High systolic blood pressure	Rate	High SDI	2002	22.3848908369	28.12839786676	16.75023815624
230	DALYs (Disability-Adjusted Life Years)	High SDI	Female	Age-standardized	Aortic aneurysm	High systolic blood pressure	Rate	High SDI	2002	8.43437412156	10.6348044147	6.28132037938
231	DALYs (Disability-Adjusted Life Years)	High SDI	Both	Age-standardized	Aortic aneurysm	High systolic blood pressure	Rate	High SDI	2002	14.60650484923	18.4516287439	10.87317031722
232	DALYs (Disability-Adjusted Life Years)	High SDI	Male	Age-standardized	Aortic aneurysm	High systolic blood pressure	Rate	High SDI	2003	21.23068495994	26.85050790141	15.83067463488
233	DALYs (Disability-Adjusted Life Years)	High SDI	Female	Age-standardized	Aortic aneurysm	High systolic blood pressure	Rate	High SDI	2003	7.99300176276	10.16571615821	5.93405775455
234	DALYs (Disability-Adjusted Life Years)	High SDI	Both	Age-standardized	Aortic aneurysm	High systolic blood pressure	Rate	High SDI	2003	13.87954032223	17.62528419914	10.30290407795
235	DALYs (Disability-Adjusted Life Years)	High SDI	Male	Age-standardized	Aortic aneurysm	High systolic blood pressure	Rate	High SDI	2004	20.00380004213	25.47347248005	14.9063930199
236	DALYs (Disability-Adjusted Life Years)	High SDI	Female	Age-standardized	Aortic aneurysm	High systolic blood pressure	Rate	High SDI	2004	7.57801524468	9.66485055061	5.62431650088
237	DALYs (Disability-Adjusted Life Years)	High SDI	Both	Age-standardized	Aortic aneurysm	High systolic blood pressure	Rate	High SDI	2004	13.13066640206	16.68945888547	9.73109311292
238	DALYs (Disability-Adjusted Life Years)	High SDI	Male	Age-standardized	Aortic aneurysm	High systolic blood pressure	Rate	High SDI	2005	19.07858299946	24.33558891647	14.17641172227
239	DALYs (Disability-Adjusted Life Years)	High SDI	Female	Age-standardized	Aortic aneurysm	High systolic blood pressure	Rate	High SDI	2005	7.17045061889	9.13448864511	5.29876309175
240	DALYs (Disability-Adjusted Life Years)	High SDI	Both	Age-standardized	Aortic aneurysm	High systolic blood pressure	Rate	High SDI	2005	12.51856655429	15.90824122545	9.25898728506
241	DALYs (Disability-Adjusted Life Years)	High SDI	Male	Age-standardized	Aortic aneurysm	High systolic blood pressure	Rate	High SDI	2006	18.18181769568	23.21119450291	13.4915462697
242	DALYs (Disability-Adjusted Life Years)	High SDI	Female	Age-standardized	Aortic aneurysm	High systolic blood pressure	Rate	High SDI	2006	6.779632190390001	8.67548465916	4.96339598757
243	DALYs (Disability-Adjusted Life Years)	High SDI	Both	Age-standardized	Aortic aneurysm	High systolic blood pressure	Rate	High SDI	2006	11.9245361903	15.19018328807	8.81830819304
244	DALYs (Disability-Adjusted Life Years)	High SDI	Male	Age-standardized	Aortic aneurysm	High systolic blood pressure	Rate	High SDI	2007	17.28983165882	22.02935192276	12.82609816689
245	DALYs (Disability-Adjusted Life Years)	High SDI	Female	Age-standardized	Aortic aneurysm	High systolic blood pressure	Rate	High SDI	2007	6.441426635390001	8.2322161632	4.71344968965
246	DALYs (Disability-Adjusted Life Years)	High SDI	Both	Age-standardized	Aortic aneurysm	High systolic blood pressure	Rate	High SDI	2007	11.35765199222	14.44458773353	8.40358280339
247	DALYs (Disability-Adjusted Life Years)	High SDI	Male	Age-standardized	Aortic aneurysm	High systolic blood pressure	Rate	High SDI	2008	16.42099029891	20.95570714647	12.16370116528
248	DALYs (Disability-Adjusted Life Years)	High SDI	Female	Age-standardized	Aortic aneurysm	High systolic blood pressure	Rate	High SDI	2008	6.03896449265	7.735306587989999	4.41198287583
249	DALYs (Disability-Adjusted Life Years)	High SDI	Both	Age-standardized	Aortic aneurysm	High systolic blood pressure	Rate	High SDI	2008	10.76114224395	13.67935410867	7.967270909130001
250	DALYs (Disability-Adjusted Life Years)	High SDI	Male	Age-standardized	Aortic aneurysm	High systolic blood pressure	Rate	High SDI	2009	15.64783496668	19.97924266648	11.64218570361
251	DALYs (Disability-Adjusted Life Years)	High SDI	Female	Age-standardized	Aortic aneurysm	High systolic blood pressure	Rate	High SDI	2009	5.7762910102	7.436143791319999	4.24847763633
252	DALYs (Disability-Adjusted Life Years)	High SDI	Both	Age-standardized	Aortic aneurysm	High systolic blood pressure	Rate	High SDI	2009	10.28548157388	13.11492271804	7.619383299820001
253	DALYs (Disability-Adjusted Life Years)	High SDI	Male	Age-standardized	Aortic aneurysm	High systolic blood pressure	Rate	High SDI	2010	15.16508545002	19.36536881152	11.27363394323
254	DALYs (Disability-Adjusted Life Years)	High SDI	Female	Age-standardized	Aortic aneurysm	High systolic blood pressure	Rate	High SDI	2010	5.62912556486	7.2147796662	4.15600934142
255	DALYs (Disability-Adjusted Life Years)	High SDI	Both	Age-standardized	Aortic aneurysm	High systolic blood pressure	Rate	High SDI	2010	10.00444229135	12.71274252375	7.38949347145
256	DALYs (Disability-Adjusted Life Years)	High SDI	Male	Age-standardized	Aortic aneurysm	High systolic blood pressure	Rate	High SDI	2011	14.55943568988	18.62246219585	10.83912684034
257	DALYs (Disability-Adjusted Life Years)	High SDI	Female	Age-standardized	Aortic aneurysm	High systolic blood pressure	Rate	High SDI	2011	5.54756122252	7.11556715535	4.09764176542
258	DALYs (Disability-Adjusted Life Years)	High SDI	Both	Age-standardized	Aortic aneurysm	High systolic blood pressure	Rate	High SDI	2011	9.70252567718	12.33358950883	7.184880718280001
259	DALYs (Disability-Adjusted Life Years)	High SDI	Male	Age-standardized	Aortic aneurysm	High systolic blood pressure	Rate	High SDI	2012	14.00136288425	17.94049758158	10.51233181669
260	DALYs (Disability-Adjusted Life Years)	High SDI	Female	Age-standardized	Aortic aneurysm	High systolic blood pressure	Rate	High SDI	2012	5.45399609233	7.00010652162	4.007048701990001
261	DALYs (Disability-Adjusted Life Years)	High SDI	Both	Age-standardized	Aortic aneurysm	High systolic blood pressure	Rate	High SDI	2012	9.41198896107	11.99266586624	6.94327453969
262	DALYs (Disability-Adjusted Life Years)	High SDI	Male	Age-standardized	Aortic aneurysm	High systolic blood pressure	Rate	High SDI	2013	13.5589701363	17.40096918011	10.18847645789
263	DALYs (Disability-Adjusted Life Years)	High SDI	Female	Age-standardized	Aortic aneurysm	High systolic blood pressure	Rate	High SDI	2013	5.38146042878	6.90682625745	3.936866377379999
264	DALYs (Disability-Adjusted Life Years)	High SDI	Both	Age-standardized	Aortic aneurysm	High systolic blood pressure	Rate	High SDI	2013	9.18612193861	11.71936977829	6.779654792660001
265	DALYs (Disability-Adjusted Life Years)	High SDI	Male	Age-standardized	Aortic aneurysm	High systolic blood pressure	Rate	High SDI	2014	13.20131148144	16.92002342507	9.88476432249
266	DALYs (Disability-Adjusted Life Years)	High SDI	Female	Age-standardized	Aortic aneurysm	High systolic blood pressure	Rate	High SDI	2014	5.357836547500001	6.90263240286	3.92521840245
267	DALYs (Disability-Adjusted Life Years)	High SDI	Both	Age-standardized	Aortic aneurysm	High systolic blood pressure	Rate	High SDI	2014	9.02679076865	11.51356623141	6.65583226127
268	DALYs (Disability-Adjusted Life Years)	High SDI	Male	Age-standardized	Aortic aneurysm	High systolic blood pressure	Rate	High SDI	2015	13.03472459324	16.65718047307	9.74499243644
269	DALYs (Disability-Adjusted Life Years)	High SDI	Female	Age-standardized	Aortic aneurysm	High systolic blood pressure	Rate	High SDI	2015	5.34748554005	6.90015930694	3.91429721014
270	DALYs (Disability-Adjusted Life Years)	High SDI	Both	Age-standardized	Aortic aneurysm	High systolic blood pressure	Rate	High SDI	2015	8.962965179600001	11.43600615028	6.60764095271
271	DALYs (Disability-Adjusted Life Years)	High SDI	Male	Age-standardized	Aortic aneurysm	High systolic blood pressure	Rate	High SDI	2016	13.07632272225	16.73317803681	9.77848045198
272	DALYs (Disability-Adjusted Life Years)	High SDI	Female	Age-standardized	Aortic aneurysm	High systolic blood pressure	Rate	High SDI	2016	5.418341277610001	7.036515511199999	3.96622655777
273	DALYs (Disability-Adjusted Life Years)	High SDI	Both	Age-standardized	Aortic aneurysm	High systolic blood pressure	Rate	High SDI	2016	9.0380946423	11.53817095915	6.654968351749999
274	DALYs (Disability-Adjusted Life Years)	High SDI	Male	Age-standardized	Aortic aneurysm	High systolic blood pressure	Rate	High SDI	2017	12.93696028524	16.55501557363	9.63393214147
275	DALYs (Disability-Adjusted Life Years)	High SDI	Female	Age-standardized	Aortic aneurysm	High systolic blood pressure	Rate	High SDI	2017	5.42436369105	7.05841717259	3.96709979224
276	DALYs (Disability-Adjusted Life Years)	High SDI	Both	Age-standardized	Aortic aneurysm	High systolic blood pressure	Rate	High SDI	2017	8.98576434885	11.42889466325	6.61264212624
277	DALYs (Disability-Adjusted Life Years)	High SDI	Male	Age-standardized	Aortic aneurysm	High systolic blood pressure	Rate	High SDI	2018	12.82891617378	16.40994516615	9.47977278011
278	DALYs (Disability-Adjusted Life Years)	High SDI	Female	Age-standardized	Aortic aneurysm	High systolic blood pressure	Rate	High SDI	2018	5.424360335119999	7.035434078840001	3.95752689177
279	DALYs (Disability-Adjusted Life Years)	High SDI	Both	Age-standardized	Aortic aneurysm	High systolic blood pressure	Rate	High SDI	2018	8.94871494724	11.38946714915	6.6355506136
280	DALYs (Disability-Adjusted Life Years)	High SDI	Male	Age-standardized	Aortic aneurysm	High systolic blood pressure	Rate	High SDI	2019	12.64212490893	16.19870085011	9.31035714987
281	DALYs (Disability-Adjusted Life Years)	High SDI	Female	Age-standardized	Aortic aneurysm	High systolic blood pressure	Rate	High SDI	2019	5.448385756	7.0849418886	3.98685871729
282	DALYs (Disability-Adjusted Life Years)	High SDI	Both	Age-standardized	Aortic aneurysm	High systolic blood pressure	Rate	High SDI	2019	8.88568800443	11.30991491972	6.608419862530001
283	DALYs (Disability-Adjusted Life Years)	High SDI	Male	Age-standardized	Aortic aneurysm	High systolic blood pressure	Rate	High SDI	2020	12.32822987217	15.79043710945	9.16300731743
284	DALYs (Disability-Adjusted Life Years)	High SDI	Female	Age-standardized	Aortic aneurysm	High systolic blood pressure	Rate	High SDI	2020	5.35410037845	7.022302314240001	3.93003858733
285	DALYs (Disability-Adjusted Life Years)	High SDI	Both	Age-standardized	Aortic aneurysm	High systolic blood pressure	Rate	High SDI	2020	8.6891600643	11.10839850674	6.458576868730001
286	DALYs (Disability-Adjusted Life Years)	High SDI	Male	Age-standardized	Aortic aneurysm	High systolic blood pressure	Rate	High SDI	2021	12.34895505589	15.82900337992	9.18791395175
287	DALYs (Disability-Adjusted Life Years)	High SDI	Female	Age-standardized	Aortic aneurysm	High systolic blood pressure	Rate	High SDI	2021	5.39267703496	7.0552326567	3.93164157789
288	DALYs (Disability-Adjusted Life Years)	High SDI	Both	Age-standardized	Aortic aneurysm	High systolic blood pressure	Rate	High SDI	2021	8.72199993275	11.11193752171	6.45751952348
289	DALYs (Disability-Adjusted Life Years)	Low SDI	Male	Age-standardized	Aortic aneurysm	High systolic blood pressure	Rate	Low SDI	1990	4.34613856491	8.45500932485	1.18080354201
290	DALYs (Disability-Adjusted Life Years)	Low SDI	Female	Age-standardized	Aortic aneurysm	High systolic blood pressure	Rate	Low SDI	1990	4.182773548769999	7.873181664840001	1.94387304835
291	DALYs (Disability-Adjusted Life Years)	Low SDI	Both	Age-standardized	Aortic aneurysm	High systolic blood pressure	Rate	Low SDI	1990	4.27837347603	7.73950701411	2.51272322123
292	DALYs (Disability-Adjusted Life Years)	Low SDI	Male	Age-standardized	Aortic aneurysm	High systolic blood pressure	Rate	Low SDI	1991	4.403031288929999	8.48499058682	1.22765960954
293	DALYs (Disability-Adjusted Life Years)	Low SDI	Female	Age-standardized	Aortic aneurysm	High systolic blood pressure	Rate	Low SDI	1991	4.204539731090001	7.91512308124	1.96019545287
294	DALYs (Disability-Adjusted Life Years)	Low SDI	Both	Age-standardized	Aortic aneurysm	High systolic blood pressure	Rate	Low SDI	1991	4.31732678274	7.78846387593	2.52866779905
295	DALYs (Disability-Adjusted Life Years)	Low SDI	Male	Age-standardized	Aortic aneurysm	High systolic blood pressure	Rate	Low SDI	1992	4.45523323416	8.65213384122	1.25018979169
296	DALYs (Disability-Adjusted Life Years)	Low SDI	Female	Age-standardized	Aortic aneurysm	High systolic blood pressure	Rate	Low SDI	1992	4.22548259015	8.008242105099999	1.97614465954
297	DALYs (Disability-Adjusted Life Years)	Low SDI	Both	Age-standardized	Aortic aneurysm	High systolic blood pressure	Rate	Low SDI	1992	4.35392555434	7.753589369359999	2.53738607852
298	DALYs (Disability-Adjusted Life Years)	Low SDI	Male	Age-standardized	Aortic aneurysm	High systolic blood pressure	Rate	Low SDI	1993	4.51945045617	8.74825586309	1.28761170879
299	DALYs (Disability-Adjusted Life Years)	Low SDI	Female	Age-standardized	Aortic aneurysm	High systolic blood pressure	Rate	Low SDI	1993	4.25470210552	7.91307407188	1.99685377592
300	DALYs (Disability-Adjusted Life Years)	Low SDI	Both	Age-standardized	Aortic aneurysm	High systolic blood pressure	Rate	Low SDI	1993	4.40050399012	7.81560978125	2.59380252289
301	DALYs (Disability-Adjusted Life Years)	Low SDI	Male	Age-standardized	Aortic aneurysm	High systolic blood pressure	Rate	Low SDI	1994	4.58085425043	8.85593857987	1.32185786682
302	DALYs (Disability-Adjusted Life Years)	Low SDI	Female	Age-standardized	Aortic aneurysm	High systolic blood pressure	Rate	Low SDI	1994	4.29768315999	7.86308875409	2.0114705977
303	DALYs (Disability-Adjusted Life Years)	Low SDI	Both	Age-standardized	Aortic aneurysm	High systolic blood pressure	Rate	Low SDI	1994	4.45269776202	7.921578083870001	2.61185843515
304	DALYs (Disability-Adjusted Life Years)	Low SDI	Male	Age-standardized	Aortic aneurysm	High systolic blood pressure	Rate	Low SDI	1995	4.62614840481	8.93879457757	1.34690066841
305	DALYs (Disability-Adjusted Life Years)	Low SDI	Female	Age-standardized	Aortic aneurysm	High systolic blood pressure	Rate	Low SDI	1995	4.31695733423	7.93266626832	2.03857955662
306	DALYs (Disability-Adjusted Life Years)	Low SDI	Both	Age-standardized	Aortic aneurysm	High systolic blood pressure	Rate	Low SDI	1995	4.48492198949	7.91592555782	2.58586853483
307	DALYs (Disability-Adjusted Life Years)	Low SDI	Male	Age-standardized	Aortic aneurysm	High systolic blood pressure	Rate	Low SDI	1996	4.67177609793	9.01517811565	1.36093316554
308	DALYs (Disability-Adjusted Life Years)	Low SDI	Female	Age-standardized	Aortic aneurysm	High systolic blood pressure	Rate	Low SDI	1996	4.30421653	7.918460813349999	2.05806857481
309	DALYs (Disability-Adjusted Life Years)	Low SDI	Both	Age-standardized	Aortic aneurysm	High systolic blood pressure	Rate	Low SDI	1996	4.50030739908	7.95101571621	2.57806945441
310	DALYs (Disability-Adjusted Life Years)	Low SDI	Male	Age-standardized	Aortic aneurysm	High systolic blood pressure	Rate	Low SDI	1997	4.705273971990001	9.06963001839	1.3874007105
311	DALYs (Disability-Adjusted Life Years)	Low SDI	Female	Age-standardized	Aortic aneurysm	High systolic blood pressure	Rate	Low SDI	1997	4.26203788487	7.750787444089999	2.02593038622
312	DALYs (Disability-Adjusted Life Years)	Low SDI	Both	Age-standardized	Aortic aneurysm	High systolic blood pressure	Rate	Low SDI	1997	4.49526972765	7.93886201601	2.58786824114
313	DALYs (Disability-Adjusted Life Years)	Low SDI	Male	Age-standardized	Aortic aneurysm	High systolic blood pressure	Rate	Low SDI	1998	4.7502796641	9.19135584489	1.3903605691
314	DALYs (Disability-Adjusted Life Years)	Low SDI	Female	Age-standardized	Aortic aneurysm	High systolic blood pressure	Rate	Low SDI	1998	4.21529149703	7.60918202651	1.98094562888
315	DALYs (Disability-Adjusted Life Years)	Low SDI	Both	Age-standardized	Aortic aneurysm	High systolic blood pressure	Rate	Low SDI	1998	4.49315184092	7.93270027573	2.56180520628
316	DALYs (Disability-Adjusted Life Years)	Low SDI	Male	Age-standardized	Aortic aneurysm	High systolic blood pressure	Rate	Low SDI	1999	4.75261076019	9.15666620826	1.39454857447
317	DALYs (Disability-Adjusted Life Years)	Low SDI	Female	Age-standardized	Aortic aneurysm	High systolic blood pressure	Rate	Low SDI	1999	4.190621367499999	7.56710277866	1.98010888663
318	DALYs (Disability-Adjusted Life Years)	Low SDI	Both	Age-standardized	Aortic aneurysm	High systolic blood pressure	Rate	Low SDI	1999	4.48082850928	7.91729630357	2.54014748265
319	DALYs (Disability-Adjusted Life Years)	Low SDI	Male	Age-standardized	Aortic aneurysm	High systolic blood pressure	Rate	Low SDI	2000	4.75830937401	8.99623550458	1.42089104321
320	DALYs (Disability-Adjusted Life Years)	Low SDI	Female	Age-standardized	Aortic aneurysm	High systolic blood pressure	Rate	Low SDI	2000	4.17354113734	7.50138893695	2.00718846455
321	DALYs (Disability-Adjusted Life Years)	Low SDI	Both	Age-standardized	Aortic aneurysm	High systolic blood pressure	Rate	Low SDI	2000	4.47474224216	7.969069114410001	2.54832025802
322	DALYs (Disability-Adjusted Life Years)	Low SDI	Male	Age-standardized	Aortic aneurysm	High systolic blood pressure	Rate	Low SDI	2001	4.77981860856	9.17427541685	1.40552233191
323	DALYs (Disability-Adjusted Life Years)	Low SDI	Female	Age-standardized	Aortic aneurysm	High systolic blood pressure	Rate	Low SDI	2001	4.15182879784	7.527337054079999	1.97079807278
324	DALYs (Disability-Adjusted Life Years)	Low SDI	Both	Age-standardized	Aortic aneurysm	High systolic blood pressure	Rate	Low SDI	2001	4.47487682773	7.886330070580001	2.55601264263
325	DALYs (Disability-Adjusted Life Years)	Low SDI	Male	Age-standardized	Aortic aneurysm	High systolic blood pressure	Rate	Low SDI	2002	4.73490674671	9.01762072978	1.42623544274
326	DALYs (Disability-Adjusted Life Years)	Low SDI	Female	Age-standardized	Aortic aneurysm	High systolic blood pressure	Rate	Low SDI	2002	4.10922048592	7.374091609780001	1.98539839496
327	DALYs (Disability-Adjusted Life Years)	Low SDI	Both	Age-standardized	Aortic aneurysm	High systolic blood pressure	Rate	Low SDI	2002	4.430985971869999	7.815335448420001	2.53282272492
328	DALYs (Disability-Adjusted Life Years)	Low SDI	Male	Age-standardized	Aortic aneurysm	High systolic blood pressure	Rate	Low SDI	2003	4.72673669926	9.09412828214	1.42108357269
329	DALYs (Disability-Adjusted Life Years)	Low SDI	Female	Age-standardized	Aortic aneurysm	High systolic blood pressure	Rate	Low SDI	2003	4.04841364827	7.29131731093	1.96979174963
330	DALYs (Disability-Adjusted Life Years)	Low SDI	Both	Age-standardized	Aortic aneurysm	High systolic blood pressure	Rate	Low SDI	2003	4.39578083712	7.8061049969	2.51820057038
331	DALYs (Disability-Adjusted Life Years)	Low SDI	Male	Age-standardized	Aortic aneurysm	High systolic blood pressure	Rate	Low SDI	2004	4.73574313559	8.96064247548	1.44708367961
332	DALYs (Disability-Adjusted Life Years)	Low SDI	Female	Age-standardized	Aortic aneurysm	High systolic blood pressure	Rate	Low SDI	2004	3.98534701586	7.19082849835	2.00451178196
333	DALYs (Disability-Adjusted Life Years)	Low SDI	Both	Age-standardized	Aortic aneurysm	High systolic blood pressure	Rate	Low SDI	2004	4.36879670966	7.70954806814	2.49825315622
334	DALYs (Disability-Adjusted Life Years)	Low SDI	Male	Age-standardized	Aortic aneurysm	High systolic blood pressure	Rate	Low SDI	2005	4.71836090154	9.0558148992	1.46500887454
335	DALYs (Disability-Adjusted Life Years)	Low SDI	Female	Age-standardized	Aortic aneurysm	High systolic blood pressure	Rate	Low SDI	2005	3.90213220084	6.96777017793	1.96781965007
336	DALYs (Disability-Adjusted Life Years)	Low SDI	Both	Age-standardized	Aortic aneurysm	High systolic blood pressure	Rate	Low SDI	2005	4.31802956263	7.65625228023	2.45940750096
337	DALYs (Disability-Adjusted Life Years)	Low SDI	Male	Age-standardized	Aortic aneurysm	High systolic blood pressure	Rate	Low SDI	2006	4.73507756245	8.98385316628	1.4759689566
338	DALYs (Disability-Adjusted Life Years)	Low SDI	Female	Age-standardized	Aortic aneurysm	High systolic blood pressure	Rate	Low SDI	2006	3.87449245305	6.94091478645	1.98752362647
339	DALYs (Disability-Adjusted Life Years)	Low SDI	Both	Age-standardized	Aortic aneurysm	High systolic blood pressure	Rate	Low SDI	2006	4.31198254016	7.660853820220001	2.44590429144
340	DALYs (Disability-Adjusted Life Years)	Low SDI	Male	Age-standardized	Aortic aneurysm	High systolic blood pressure	Rate	Low SDI	2007	4.79313305151	8.96898056667	1.52007244972
341	DALYs (Disability-Adjusted Life Years)	Low SDI	Female	Age-standardized	Aortic aneurysm	High systolic blood pressure	Rate	Low SDI	2007	3.86634925657	6.90600939066	2.02244441501
342	DALYs (Disability-Adjusted Life Years)	Low SDI	Both	Age-standardized	Aortic aneurysm	High systolic blood pressure	Rate	Low SDI	2007	4.336224716	7.63456177758	2.4560779967
343	DALYs (Disability-Adjusted Life Years)	Low SDI	Male	Age-standardized	Aortic aneurysm	High systolic blood pressure	Rate	Low SDI	2008	4.87315446245	9.27928711692	1.58572850182
344	DALYs (Disability-Adjusted Life Years)	Low SDI	Female	Age-standardized	Aortic aneurysm	High systolic blood pressure	Rate	Low SDI	2008	3.88456530601	6.8649075085	2.07925215549
345	DALYs (Disability-Adjusted Life Years)	Low SDI	Both	Age-standardized	Aortic aneurysm	High systolic blood pressure	Rate	Low SDI	2008	4.384812753179999	7.69804278403	2.47608309725
346	DALYs (Disability-Adjusted Life Years)	Low SDI	Male	Age-standardized	Aortic aneurysm	High systolic blood pressure	Rate	Low SDI	2009	4.9653733238	9.30704402418	1.64095765397
347	DALYs (Disability-Adjusted Life Years)	Low SDI	Female	Age-standardized	Aortic aneurysm	High systolic blood pressure	Rate	Low SDI	2009	3.90297616891	6.83388545527	2.12439618783
348	DALYs (Disability-Adjusted Life Years)	Low SDI	Both	Age-standardized	Aortic aneurysm	High systolic blood pressure	Rate	Low SDI	2009	4.43955777485	7.768288116230001	2.50954028619
349	DALYs (Disability-Adjusted Life Years)	Low SDI	Male	Age-standardized	Aortic aneurysm	High systolic blood pressure	Rate	Low SDI	2010	5.07673933061	9.57069488212	1.70661883688
350	DALYs (Disability-Adjusted Life Years)	Low SDI	Female	Age-standardized	Aortic aneurysm	High systolic blood pressure	Rate	Low SDI	2010	3.89749987797	6.83485657412	2.16026932505
351	DALYs (Disability-Adjusted Life Years)	Low SDI	Both	Age-standardized	Aortic aneurysm	High systolic blood pressure	Rate	Low SDI	2010	4.49116275255	7.81699127614	2.53069668817
352	DALYs (Disability-Adjusted Life Years)	Low SDI	Male	Age-standardized	Aortic aneurysm	High systolic blood pressure	Rate	Low SDI	2011	5.15182215059	9.56557769624	1.77908217511
353	DALYs (Disability-Adjusted Life Years)	Low SDI	Female	Age-standardized	Aortic aneurysm	High systolic blood pressure	Rate	Low SDI	2011	3.93543520647	6.863326343379999	2.21103679325
354	DALYs (Disability-Adjusted Life Years)	Low SDI	Both	Age-standardized	Aortic aneurysm	High systolic blood pressure	Rate	Low SDI	2011	4.54674330238	7.814988543079999	2.54859055663
355	DALYs (Disability-Adjusted Life Years)	Low SDI	Male	Age-standardized	Aortic aneurysm	High systolic blood pressure	Rate	Low SDI	2012	5.214147440640001	9.7613696265	1.8183238143
356	DALYs (Disability-Adjusted Life Years)	Low SDI	Female	Age-standardized	Aortic aneurysm	High systolic blood pressure	Rate	Low SDI	2012	3.99045682307	6.88051606715	2.26956557848
357	DALYs (Disability-Adjusted Life Years)	Low SDI	Both	Age-standardized	Aortic aneurysm	High systolic blood pressure	Rate	Low SDI	2012	4.60582152845	8.01522813614	2.58092799873
358	DALYs (Disability-Adjusted Life Years)	Low SDI	Male	Age-standardized	Aortic aneurysm	High systolic blood pressure	Rate	Low SDI	2013	5.36695539401	9.78471282467	1.91035740613
359	DALYs (Disability-Adjusted Life Years)	Low SDI	Female	Age-standardized	Aortic aneurysm	High systolic blood pressure	Rate	Low SDI	2013	4.04750126309	6.92820696852	2.33864556748
360	DALYs (Disability-Adjusted Life Years)	Low SDI	Both	Age-standardized	Aortic aneurysm	High systolic blood pressure	Rate	Low SDI	2013	4.710052956379999	8.146800784389999	2.66239071582
361	DALYs (Disability-Adjusted Life Years)	Low SDI	Male	Age-standardized	Aortic aneurysm	High systolic blood pressure	Rate	Low SDI	2014	5.48868961357	10.14769724595	1.96103190551
362	DALYs (Disability-Adjusted Life Years)	Low SDI	Female	Age-standardized	Aortic aneurysm	High systolic blood pressure	Rate	Low SDI	2014	4.05030300344	6.876642400770001	2.37877212012
363	DALYs (Disability-Adjusted Life Years)	Low SDI	Both	Age-standardized	Aortic aneurysm	High systolic blood pressure	Rate	Low SDI	2014	4.76967071869	8.22207830506	2.67392941991
364	DALYs (Disability-Adjusted Life Years)	Low SDI	Male	Age-standardized	Aortic aneurysm	High systolic blood pressure	Rate	Low SDI	2015	5.59721824163	10.26715171372	2.0851898259
365	DALYs (Disability-Adjusted Life Years)	Low SDI	Female	Age-standardized	Aortic aneurysm	High systolic blood pressure	Rate	Low SDI	2015	4.0470745305	6.8056086319	2.39657554681
366	DALYs (Disability-Adjusted Life Years)	Low SDI	Both	Age-standardized	Aortic aneurysm	High systolic blood pressure	Rate	Low SDI	2015	4.81971579273	8.274230260800001	2.69786280971
367	DALYs (Disability-Adjusted Life Years)	Low SDI	Male	Age-standardized	Aortic aneurysm	High systolic blood pressure	Rate	Low SDI	2016	5.71739595025	10.3902111517	2.1707465125
368	DALYs (Disability-Adjusted Life Years)	Low SDI	Female	Age-standardized	Aortic aneurysm	High systolic blood pressure	Rate	Low SDI	2016	4.02944671962	6.72570076834	2.41716686373
369	DALYs (Disability-Adjusted Life Years)	Low SDI	Both	Age-standardized	Aortic aneurysm	High systolic blood pressure	Rate	Low SDI	2016	4.8680954744	8.34556483841	2.68612024723
370	DALYs (Disability-Adjusted Life Years)	Low SDI	Male	Age-standardized	Aortic aneurysm	High systolic blood pressure	Rate	Low SDI	2017	5.86922077683	10.7273498212	2.28329438054
371	DALYs (Disability-Adjusted Life Years)	Low SDI	Female	Age-standardized	Aortic aneurysm	High systolic blood pressure	Rate	Low SDI	2017	4.04027690477	6.757399947820001	2.42620400092
372	DALYs (Disability-Adjusted Life Years)	Low SDI	Both	Age-standardized	Aortic aneurysm	High systolic blood pressure	Rate	Low SDI	2017	4.946784681840001	8.49136419391	2.73548388398
373	DALYs (Disability-Adjusted Life Years)	Low SDI	Male	Age-standardized	Aortic aneurysm	High systolic blood pressure	Rate	Low SDI	2018	5.92806506145	10.77193643453	2.3719862863
374	DALYs (Disability-Adjusted Life Years)	Low SDI	Female	Age-standardized	Aortic aneurysm	High systolic blood pressure	Rate	Low SDI	2018	4.0188818658	6.68759463397	2.42239908446
375	DALYs (Disability-Adjusted Life Years)	Low SDI	Both	Age-standardized	Aortic aneurysm	High systolic blood pressure	Rate	Low SDI	2018	4.964344661889999	8.44930702106	2.78885610341
376	DALYs (Disability-Adjusted Life Years)	Low SDI	Male	Age-standardized	Aortic aneurysm	High systolic blood pressure	Rate	Low SDI	2019	6.04674134608	11.03165173986	2.45742663103
377	DALYs (Disability-Adjusted Life Years)	Low SDI	Female	Age-standardized	Aortic aneurysm	High systolic blood pressure	Rate	Low SDI	2019	4.00566420156	6.61461542841	2.39616313152
378	DALYs (Disability-Adjusted Life Years)	Low SDI	Both	Age-standardized	Aortic aneurysm	High systolic blood pressure	Rate	Low SDI	2019	5.014475231300001	8.44650064951	2.78265015705
379	DALYs (Disability-Adjusted Life Years)	Low SDI	Male	Age-standardized	Aortic aneurysm	High systolic blood pressure	Rate	Low SDI	2020	6.14107657923	11.03024964277	2.57693859919
380	DALYs (Disability-Adjusted Life Years)	Low SDI	Female	Age-standardized	Aortic aneurysm	High systolic blood pressure	Rate	Low SDI	2020	3.97763340586	6.499713660479999	2.38820012744
381	DALYs (Disability-Adjusted Life Years)	Low SDI	Both	Age-standardized	Aortic aneurysm	High systolic blood pressure	Rate	Low SDI	2020	5.04389505222	8.593580251930002	2.83733867863
382	DALYs (Disability-Adjusted Life Years)	Low SDI	Male	Age-standardized	Aortic aneurysm	High systolic blood pressure	Rate	Low SDI	2021	6.17906814638	10.81185416701	2.61634731551
383	DALYs (Disability-Adjusted Life Years)	Low SDI	Female	Age-standardized	Aortic aneurysm	High systolic blood pressure	Rate	Low SDI	2021	3.9597907651	6.475979181390001	2.3985568226
384	DALYs (Disability-Adjusted Life Years)	Low SDI	Both	Age-standardized	Aortic aneurysm	High systolic blood pressure	Rate	Low SDI	2021	5.05041007984	8.49368978018	2.88320650124
385	DALYs (Disability-Adjusted Life Years)	Low-middle SDI	Male	Age-standardized	Aortic aneurysm	High systolic blood pressure	Rate	Low-middle SDI	1990	3.18265612948	5.508301958080001	1.78663794521
386	DALYs (Disability-Adjusted Life Years)	Low-middle SDI	Female	Age-standardized	Aortic aneurysm	High systolic blood pressure	Rate	Low-middle SDI	1990	2.53791765651	4.85897325708	1.45286922646
387	DALYs (Disability-Adjusted Life Years)	Low-middle SDI	Both	Age-standardized	Aortic aneurysm	High systolic blood pressure	Rate	Low-middle SDI	1990	2.86998953683	4.14929468875	1.88004927978
388	DALYs (Disability-Adjusted Life Years)	Low-middle SDI	Male	Age-standardized	Aortic aneurysm	High systolic blood pressure	Rate	Low-middle SDI	1991	3.24555373707	5.57055018866	1.83672516944
389	DALYs (Disability-Adjusted Life Years)	Low-middle SDI	Female	Age-standardized	Aortic aneurysm	High systolic blood pressure	Rate	Low-middle SDI	1991	2.54363515803	4.79311702543	1.46339728201
390	DALYs (Disability-Adjusted Life Years)	Low-middle SDI	Both	Age-standardized	Aortic aneurysm	High systolic blood pressure	Rate	Low-middle SDI	1991	2.90413641881	4.25500499629	1.91423092481
391	DALYs (Disability-Adjusted Life Years)	Low-middle SDI	Male	Age-standardized	Aortic aneurysm	High systolic blood pressure	Rate	Low-middle SDI	1992	3.33925059936	5.73144838126	1.91670816925
392	DALYs (Disability-Adjusted Life Years)	Low-middle SDI	Female	Age-standardized	Aortic aneurysm	High systolic blood pressure	Rate	Low-middle SDI	1992	2.58507309996	4.89588596527	1.50345659651
393	DALYs (Disability-Adjusted Life Years)	Low-middle SDI	Both	Age-standardized	Aortic aneurysm	High systolic blood pressure	Rate	Low-middle SDI	1992	2.97172052301	4.31710849799	1.99388317172
394	DALYs (Disability-Adjusted Life Years)	Low-middle SDI	Male	Age-standardized	Aortic aneurysm	High systolic blood pressure	Rate	Low-middle SDI	1993	3.41339534252	5.85549962828	1.98565243349
395	DALYs (Disability-Adjusted Life Years)	Low-middle SDI	Female	Age-standardized	Aortic aneurysm	High systolic blood pressure	Rate	Low-middle SDI	1993	2.62421961474	4.917966244230001	1.53293720565
396	DALYs (Disability-Adjusted Life Years)	Low-middle SDI	Both	Age-standardized	Aortic aneurysm	High systolic blood pressure	Rate	Low-middle SDI	1993	3.0280243016	4.383831534440001	2.01747434596
397	DALYs (Disability-Adjusted Life Years)	Low-middle SDI	Male	Age-standardized	Aortic aneurysm	High systolic blood pressure	Rate	Low-middle SDI	1994	3.50968047813	5.94856044001	2.05577984876
398	DALYs (Disability-Adjusted Life Years)	Low-middle SDI	Female	Age-standardized	Aortic aneurysm	High systolic blood pressure	Rate	Low-middle SDI	1994	2.67650866536	4.99893519727	1.57965577109
399	DALYs (Disability-Adjusted Life Years)	Low-middle SDI	Both	Age-standardized	Aortic aneurysm	High systolic blood pressure	Rate	Low-middle SDI	1994	3.10184863188	4.50628783531	2.07730486868
400	DALYs (Disability-Adjusted Life Years)	Low-middle SDI	Male	Age-standardized	Aortic aneurysm	High systolic blood pressure	Rate	Low-middle SDI	1995	3.61846611288	6.18823950216	2.11515210467
401	DALYs (Disability-Adjusted Life Years)	Low-middle SDI	Female	Age-standardized	Aortic aneurysm	High systolic blood pressure	Rate	Low-middle SDI	1995	2.76173141218	5.0863927649	1.66186100624
402	DALYs (Disability-Adjusted Life Years)	Low-middle SDI	Both	Age-standardized	Aortic aneurysm	High systolic blood pressure	Rate	Low-middle SDI	1995	3.19868865141	4.63329896381	2.16799397546
403	DALYs (Disability-Adjusted Life Years)	Low-middle SDI	Male	Age-standardized	Aortic aneurysm	High systolic blood pressure	Rate	Low-middle SDI	1996	3.69519828002	6.27696838367	2.16977053134
404	DALYs (Disability-Adjusted Life Years)	Low-middle SDI	Female	Age-standardized	Aortic aneurysm	High systolic blood pressure	Rate	Low-middle SDI	1996	2.78629527962	5.10390202416	1.69343839163
405	DALYs (Disability-Adjusted Life Years)	Low-middle SDI	Both	Age-standardized	Aortic aneurysm	High systolic blood pressure	Rate	Low-middle SDI	1996	3.24823251272	4.65824846665	2.19948447473
406	DALYs (Disability-Adjusted Life Years)	Low-middle SDI	Male	Age-standardized	Aortic aneurysm	High systolic blood pressure	Rate	Low-middle SDI	1997	3.76286740001	6.4199738834	2.23886722559
407	DALYs (Disability-Adjusted Life Years)	Low-middle SDI	Female	Age-standardized	Aortic aneurysm	High systolic blood pressure	Rate	Low-middle SDI	1997	2.80070251203	5.03366467791	1.69730490082
408	DALYs (Disability-Adjusted Life Years)	Low-middle SDI	Both	Age-standardized	Aortic aneurysm	High systolic blood pressure	Rate	Low-middle SDI	1997	3.28790094125	4.742611699969999	2.22422071035
409	DALYs (Disability-Adjusted Life Years)	Low-middle SDI	Male	Age-standardized	Aortic aneurysm	High systolic blood pressure	Rate	Low-middle SDI	1998	3.85058236004	6.638506419830001	2.33948890819
410	DALYs (Disability-Adjusted Life Years)	Low-middle SDI	Female	Age-standardized	Aortic aneurysm	High systolic blood pressure	Rate	Low-middle SDI	1998	2.82261751263	4.97455935706	1.73311974881
411	DALYs (Disability-Adjusted Life Years)	Low-middle SDI	Both	Age-standardized	Aortic aneurysm	High systolic blood pressure	Rate	Low-middle SDI	1998	3.34164053625	4.79850207509	2.23187591128
412	DALYs (Disability-Adjusted Life Years)	Low-middle SDI	Male	Age-standardized	Aortic aneurysm	High systolic blood pressure	Rate	Low-middle SDI	1999	3.943571043019999	6.57861472519	2.39386464685
413	DALYs (Disability-Adjusted Life Years)	Low-middle SDI	Female	Age-standardized	Aortic aneurysm	High systolic blood pressure	Rate	Low-middle SDI	1999	2.86098165924	4.96089493332	1.77492502532
414	DALYs (Disability-Adjusted Life Years)	Low-middle SDI	Both	Age-standardized	Aortic aneurysm	High systolic blood pressure	Rate	Low-middle SDI	1999	3.40605653801	4.88330972392	2.30878011316
415	DALYs (Disability-Adjusted Life Years)	Low-middle SDI	Male	Age-standardized	Aortic aneurysm	High systolic blood pressure	Rate	Low-middle SDI	2000	4.05552561995	6.77186259088	2.51762303186
416	DALYs (Disability-Adjusted Life Years)	Low-middle SDI	Female	Age-standardized	Aortic aneurysm	High systolic blood pressure	Rate	Low-middle SDI	2000	2.86434996433	4.90483612001	1.79383958712
417	DALYs (Disability-Adjusted Life Years)	Low-middle SDI	Both	Age-standardized	Aortic aneurysm	High systolic blood pressure	Rate	Low-middle SDI	2000	3.46167526296	4.96060370048	2.36009152009
418	DALYs (Disability-Adjusted Life Years)	Low-middle SDI	Male	Age-standardized	Aortic aneurysm	High systolic blood pressure	Rate	Low-middle SDI	2001	4.14089063563	6.942129980950001	2.5460983118
419	DALYs (Disability-Adjusted Life Years)	Low-middle SDI	Female	Age-standardized	Aortic aneurysm	High systolic blood pressure	Rate	Low-middle SDI	2001	2.87531447546	4.92037068702	1.81910544005
420	DALYs (Disability-Adjusted Life Years)	Low-middle SDI	Both	Age-standardized	Aortic aneurysm	High systolic blood pressure	Rate	Low-middle SDI	2001	3.50784086406	5.03286760819	2.40414707409
421	DALYs (Disability-Adjusted Life Years)	Low-middle SDI	Male	Age-standardized	Aortic aneurysm	High systolic blood pressure	Rate	Low-middle SDI	2002	4.20007929552	6.95928743295	2.63087941471
422	DALYs (Disability-Adjusted Life Years)	Low-middle SDI	Female	Age-standardized	Aortic aneurysm	High systolic blood pressure	Rate	Low-middle SDI	2002	2.89701344951	4.9278670276	1.844161066
423	DALYs (Disability-Adjusted Life Years)	Low-middle SDI	Both	Age-standardized	Aortic aneurysm	High systolic blood pressure	Rate	Low-middle SDI	2002	3.54640840254	5.086146456340001	2.40954031173
424	DALYs (Disability-Adjusted Life Years)	Low-middle SDI	Male	Age-standardized	Aortic aneurysm	High systolic blood pressure	Rate	Low-middle SDI	2003	4.27953049226	7.053367762580001	2.71280498104
425	DALYs (Disability-Adjusted Life Years)	Low-middle SDI	Female	Age-standardized	Aortic aneurysm	High systolic blood pressure	Rate	Low-middle SDI	2003	2.91786446236	4.911273001470001	1.84701681503
426	DALYs (Disability-Adjusted Life Years)	Low-middle SDI	Both	Age-standardized	Aortic aneurysm	High systolic blood pressure	Rate	Low-middle SDI	2003	3.59509578724	5.20306446797	2.45517936897
427	DALYs (Disability-Adjusted Life Years)	Low-middle SDI	Male	Age-standardized	Aortic aneurysm	High systolic blood pressure	Rate	Low-middle SDI	2004	4.3452489199	7.2264689399	2.74697270244
428	DALYs (Disability-Adjusted Life Years)	Low-middle SDI	Female	Age-standardized	Aortic aneurysm	High systolic blood pressure	Rate	Low-middle SDI	2004	2.96501992613	4.85839870276	1.90286997811
429	DALYs (Disability-Adjusted Life Years)	Low-middle SDI	Both	Age-standardized	Aortic aneurysm	High systolic blood pressure	Rate	Low-middle SDI	2004	3.65039339998	5.26826090373	2.48964769402
430	DALYs (Disability-Adjusted Life Years)	Low-middle SDI	Male	Age-standardized	Aortic aneurysm	High systolic blood pressure	Rate	Low-middle SDI	2005	4.36681536207	7.1940970967	2.75187678834
431	DALYs (Disability-Adjusted Life Years)	Low-middle SDI	Female	Age-standardized	Aortic aneurysm	High systolic blood pressure	Rate	Low-middle SDI	2005	2.95110926168	4.8013174198	1.90172733647
432	DALYs (Disability-Adjusted Life Years)	Low-middle SDI	Both	Age-standardized	Aortic aneurysm	High systolic blood pressure	Rate	Low-middle SDI	2005	3.65316475487	5.2412569826	2.52405710502
433	DALYs (Disability-Adjusted Life Years)	Low-middle SDI	Male	Age-standardized	Aortic aneurysm	High systolic blood pressure	Rate	Low-middle SDI	2006	4.39507135812	7.20487685872	2.81844662899
434	DALYs (Disability-Adjusted Life Years)	Low-middle SDI	Female	Age-standardized	Aortic aneurysm	High systolic blood pressure	Rate	Low-middle SDI	2006	2.95799970076	4.810684703810001	1.91508682311
435	DALYs (Disability-Adjusted Life Years)	Low-middle SDI	Both	Age-standardized	Aortic aneurysm	High systolic blood pressure	Rate	Low-middle SDI	2006	3.66985044492	5.21983170234	2.51489259159
436	DALYs (Disability-Adjusted Life Years)	Low-middle SDI	Male	Age-standardized	Aortic aneurysm	High systolic blood pressure	Rate	Low-middle SDI	2007	4.54112782373	7.439764653180001	2.90498647556
437	DALYs (Disability-Adjusted Life Years)	Low-middle SDI	Female	Age-standardized	Aortic aneurysm	High systolic blood pressure	Rate	Low-middle SDI	2007	2.99892298668	4.8992084825	1.95374414886
438	DALYs (Disability-Adjusted Life Years)	Low-middle SDI	Both	Age-standardized	Aortic aneurysm	High systolic blood pressure	Rate	Low-middle SDI	2007	3.7608899764	5.38718205408	2.58617704549
439	DALYs (Disability-Adjusted Life Years)	Low-middle SDI	Male	Age-standardized	Aortic aneurysm	High systolic blood pressure	Rate	Low-middle SDI	2008	4.64194623219	7.53253491719	2.96128762414
440	DALYs (Disability-Adjusted Life Years)	Low-middle SDI	Female	Age-standardized	Aortic aneurysm	High systolic blood pressure	Rate	Low-middle SDI	2008	3.03404446646	4.86366148757	1.98210468167
441	DALYs (Disability-Adjusted Life Years)	Low-middle SDI	Both	Age-standardized	Aortic aneurysm	High systolic blood pressure	Rate	Low-middle SDI	2008	3.82697120409	5.44847688538	2.61711467998
442	DALYs (Disability-Adjusted Life Years)	Low-middle SDI	Male	Age-standardized	Aortic aneurysm	High systolic blood pressure	Rate	Low-middle SDI	2009	4.732040324870001	7.625054702480001	3.02814973662
443	DALYs (Disability-Adjusted Life Years)	Low-middle SDI	Female	Age-standardized	Aortic aneurysm	High systolic blood pressure	Rate	Low-middle SDI	2009	3.06706492346	4.83542214107	2.02126124266
444	DALYs (Disability-Adjusted Life Years)	Low-middle SDI	Both	Age-standardized	Aortic aneurysm	High systolic blood pressure	Rate	Low-middle SDI	2009	3.88649094287	5.55888139438	2.69481511303
445	DALYs (Disability-Adjusted Life Years)	Low-middle SDI	Male	Age-standardized	Aortic aneurysm	High systolic blood pressure	Rate	Low-middle SDI	2010	4.828738282360001	7.81279111582	3.10823979487
446	DALYs (Disability-Adjusted Life Years)	Low-middle SDI	Female	Age-standardized	Aortic aneurysm	High systolic blood pressure	Rate	Low-middle SDI	2010	3.07974904173	4.83701609102	2.04807830687
447	DALYs (Disability-Adjusted Life Years)	Low-middle SDI	Both	Age-standardized	Aortic aneurysm	High systolic blood pressure	Rate	Low-middle SDI	2010	3.93822418092	5.63803547615	2.74318307344
448	DALYs (Disability-Adjusted Life Years)	Low-middle SDI	Male	Age-standardized	Aortic aneurysm	High systolic blood pressure	Rate	Low-middle SDI	2011	4.92043189393	7.974615708449999	3.22796697059
449	DALYs (Disability-Adjusted Life Years)	Low-middle SDI	Female	Age-standardized	Aortic aneurysm	High systolic blood pressure	Rate	Low-middle SDI	2011	3.11367673181	4.83722519774	2.05150872344
450	DALYs (Disability-Adjusted Life Years)	Low-middle SDI	Both	Age-standardized	Aortic aneurysm	High systolic blood pressure	Rate	Low-middle SDI	2011	3.99848528424	5.65412547428	2.79541893985
451	DALYs (Disability-Adjusted Life Years)	Low-middle SDI	Male	Age-standardized	Aortic aneurysm	High systolic blood pressure	Rate	Low-middle SDI	2012	4.9986241672	7.85777809591	3.26027003801
452	DALYs (Disability-Adjusted Life Years)	Low-middle SDI	Female	Age-standardized	Aortic aneurysm	High systolic blood pressure	Rate	Low-middle SDI	2012	3.14189779625	4.89021756458	2.09858633727
453	DALYs (Disability-Adjusted Life Years)	Low-middle SDI	Both	Age-standardized	Aortic aneurysm	High systolic blood pressure	Rate	Low-middle SDI	2012	4.04931658831	5.72543245234	2.84081642199
454	DALYs (Disability-Adjusted Life Years)	Low-middle SDI	Male	Age-standardized	Aortic aneurysm	High systolic blood pressure	Rate	Low-middle SDI	2013	5.11986522087	8.01607587606	3.3713711156
455	DALYs (Disability-Adjusted Life Years)	Low-middle SDI	Female	Age-standardized	Aortic aneurysm	High systolic blood pressure	Rate	Low-middle SDI	2013	3.19856999551	4.83535100669	2.1531245138
456	DALYs (Disability-Adjusted Life Years)	Low-middle SDI	Both	Age-standardized	Aortic aneurysm	High systolic blood pressure	Rate	Low-middle SDI	2013	4.13544376323	5.82566524986	2.94093532858
457	DALYs (Disability-Adjusted Life Years)	Low-middle SDI	Male	Age-standardized	Aortic aneurysm	High systolic blood pressure	Rate	Low-middle SDI	2014	5.22907184002	8.12202159608	3.44569752768
458	DALYs (Disability-Adjusted Life Years)	Low-middle SDI	Female	Age-standardized	Aortic aneurysm	High systolic blood pressure	Rate	Low-middle SDI	2014	3.23861686392	4.914908384079999	2.14797383719
459	DALYs (Disability-Adjusted Life Years)	Low-middle SDI	Both	Age-standardized	Aortic aneurysm	High systolic blood pressure	Rate	Low-middle SDI	2014	4.20671115986	5.9225983364	2.95897025829
460	DALYs (Disability-Adjusted Life Years)	Low-middle SDI	Male	Age-standardized	Aortic aneurysm	High systolic blood pressure	Rate	Low-middle SDI	2015	5.343214210539999	8.3808546395	3.52434207671
461	DALYs (Disability-Adjusted Life Years)	Low-middle SDI	Female	Age-standardized	Aortic aneurysm	High systolic blood pressure	Rate	Low-middle SDI	2015	3.29520498291	4.92964930758	2.2159975064
462	DALYs (Disability-Adjusted Life Years)	Low-middle SDI	Both	Age-standardized	Aortic aneurysm	High systolic blood pressure	Rate	Low-middle SDI	2015	4.29066759301	6.04891169746	3.04609971627
463	DALYs (Disability-Adjusted Life Years)	Low-middle SDI	Male	Age-standardized	Aortic aneurysm	High systolic blood pressure	Rate	Low-middle SDI	2016	5.47830527059	8.41530685556	3.610687243
464	DALYs (Disability-Adjusted Life Years)	Low-middle SDI	Female	Age-standardized	Aortic aneurysm	High systolic blood pressure	Rate	Low-middle SDI	2016	3.35836146346	4.97879347211	2.25830338915
465	DALYs (Disability-Adjusted Life Years)	Low-middle SDI	Both	Age-standardized	Aortic aneurysm	High systolic blood pressure	Rate	Low-middle SDI	2016	4.38875811109	6.08485536959	3.09785959191
466	DALYs (Disability-Adjusted Life Years)	Low-middle SDI	Male	Age-standardized	Aortic aneurysm	High systolic blood pressure	Rate	Low-middle SDI	2017	5.63844193479	8.60628822675	3.72465497519
467	DALYs (Disability-Adjusted Life Years)	Low-middle SDI	Female	Age-standardized	Aortic aneurysm	High systolic blood pressure	Rate	Low-middle SDI	2017	3.43316287336	5.15528639889	2.2830077878
468	DALYs (Disability-Adjusted Life Years)	Low-middle SDI	Both	Age-standardized	Aortic aneurysm	High systolic blood pressure	Rate	Low-middle SDI	2017	4.50425667343	6.25500576269	3.1443999145
469	DALYs (Disability-Adjusted Life Years)	Low-middle SDI	Male	Age-standardized	Aortic aneurysm	High systolic blood pressure	Rate	Low-middle SDI	2018	5.772624772159999	8.73255542528	3.87372913897
470	DALYs (Disability-Adjusted Life Years)	Low-middle SDI	Female	Age-standardized	Aortic aneurysm	High systolic blood pressure	Rate	Low-middle SDI	2018	3.47780297739	5.141230429989999	2.32284284076
471	DALYs (Disability-Adjusted Life Years)	Low-middle SDI	Both	Age-standardized	Aortic aneurysm	High systolic blood pressure	Rate	Low-middle SDI	2018	4.59049581827	6.336207469900001	3.21471888262
472	DALYs (Disability-Adjusted Life Years)	Low-middle SDI	Male	Age-standardized	Aortic aneurysm	High systolic blood pressure	Rate	Low-middle SDI	2019	5.88251383258	8.9162680698	3.87748886731
473	DALYs (Disability-Adjusted Life Years)	Low-middle SDI	Female	Age-standardized	Aortic aneurysm	High systolic blood pressure	Rate	Low-middle SDI	2019	3.50249483964	5.089561028449999	2.37531913573
474	DALYs (Disability-Adjusted Life Years)	Low-middle SDI	Both	Age-standardized	Aortic aneurysm	High systolic blood pressure	Rate	Low-middle SDI	2019	4.65515526055	6.47263354108	3.28648154811
475	DALYs (Disability-Adjusted Life Years)	Low-middle SDI	Male	Age-standardized	Aortic aneurysm	High systolic blood pressure	Rate	Low-middle SDI	2020	5.93486630774	9.00104578084	3.998855602609999
476	DALYs (Disability-Adjusted Life Years)	Low-middle SDI	Female	Age-standardized	Aortic aneurysm	High systolic blood pressure	Rate	Low-middle SDI	2020	3.48163336518	5.03878697338	2.39209243912
477	DALYs (Disability-Adjusted Life Years)	Low-middle SDI	Both	Age-standardized	Aortic aneurysm	High systolic blood pressure	Rate	Low-middle SDI	2020	4.66675221874	6.44499836908	3.29529504571
478	DALYs (Disability-Adjusted Life Years)	Low-middle SDI	Male	Age-standardized	Aortic aneurysm	High systolic blood pressure	Rate	Low-middle SDI	2021	5.96621892098	8.959824231599999	4.01653162836
479	DALYs (Disability-Adjusted Life Years)	Low-middle SDI	Female	Age-standardized	Aortic aneurysm	High systolic blood pressure	Rate	Low-middle SDI	2021	3.43455433694	4.99560940511	2.35603156288
480	DALYs (Disability-Adjusted Life Years)	Low-middle SDI	Both	Age-standardized	Aortic aneurysm	High systolic blood pressure	Rate	Low-middle SDI	2021	4.652462105390001	6.41391750193	3.32223158366
481	DALYs (Disability-Adjusted Life Years)	Middle SDI	Male	Age-standardized	Aortic aneurysm	High systolic blood pressure	Rate	Middle SDI	1990	4.53429983303	5.97116416736	3.29536064183
482	DALYs (Disability-Adjusted Life Years)	Middle SDI	Female	Age-standardized	Aortic aneurysm	High systolic blood pressure	Rate	Middle SDI	1990	2.21289768791	3.0743505947	1.59266950572
483	DALYs (Disability-Adjusted Life Years)	Middle SDI	Both	Age-standardized	Aortic aneurysm	High systolic blood pressure	Rate	Middle SDI	1990	3.32579660635	4.25564279995	2.41627665552
484	DALYs (Disability-Adjusted Life Years)	Middle SDI	Male	Age-standardized	Aortic aneurysm	High systolic blood pressure	Rate	Middle SDI	1991	4.61552115899	6.033991268019999	3.3378460234
485	DALYs (Disability-Adjusted Life Years)	Middle SDI	Female	Age-standardized	Aortic aneurysm	High systolic blood pressure	Rate	Middle SDI	1991	2.25213063693	3.13112827567	1.62038819811
486	DALYs (Disability-Adjusted Life Years)	Middle SDI	Both	Age-standardized	Aortic aneurysm	High systolic blood pressure	Rate	Middle SDI	1991	3.38541917681	4.3397671159	2.47408320311
487	DALYs (Disability-Adjusted Life Years)	Middle SDI	Male	Age-standardized	Aortic aneurysm	High systolic blood pressure	Rate	Middle SDI	1992	4.81833221897	6.22923858926	3.4925029263
488	DALYs (Disability-Adjusted Life Years)	Middle SDI	Female	Age-standardized	Aortic aneurysm	High systolic blood pressure	Rate	Middle SDI	1992	2.31373885406	3.20124149617	1.67566976454
489	DALYs (Disability-Adjusted Life Years)	Middle SDI	Both	Age-standardized	Aortic aneurysm	High systolic blood pressure	Rate	Middle SDI	1992	3.51568838072	4.49875085901	2.56423901263
490	DALYs (Disability-Adjusted Life Years)	Middle SDI	Male	Age-standardized	Aortic aneurysm	High systolic blood pressure	Rate	Middle SDI	1993	4.97167417808	6.43569998929	3.6300000425
491	DALYs (Disability-Adjusted Life Years)	Middle SDI	Female	Age-standardized	Aortic aneurysm	High systolic blood pressure	Rate	Middle SDI	1993	2.35228208259	3.24661122034	1.70313169394
492	DALYs (Disability-Adjusted Life Years)	Middle SDI	Both	Age-standardized	Aortic aneurysm	High systolic blood pressure	Rate	Middle SDI	1993	3.60970528062	4.62225748223	2.63494151326
493	DALYs (Disability-Adjusted Life Years)	Middle SDI	Male	Age-standardized	Aortic aneurysm	High systolic blood pressure	Rate	Middle SDI	1994	5.077653135689999	6.524342044729999	3.7007015773
494	DALYs (Disability-Adjusted Life Years)	Middle SDI	Female	Age-standardized	Aortic aneurysm	High systolic blood pressure	Rate	Middle SDI	1994	2.44159194841	3.36076890993	1.74806518212
495	DALYs (Disability-Adjusted Life Years)	Middle SDI	Both	Age-standardized	Aortic aneurysm	High systolic blood pressure	Rate	Middle SDI	1994	3.710137601270001	4.74898069612	2.71275977016
496	DALYs (Disability-Adjusted Life Years)	Middle SDI	Male	Age-standardized	Aortic aneurysm	High systolic blood pressure	Rate	Middle SDI	1995	5.14655899547	6.64935280722	3.76129529166
497	DALYs (Disability-Adjusted Life Years)	Middle SDI	Female	Age-standardized	Aortic aneurysm	High systolic blood pressure	Rate	Middle SDI	1995	2.50373350287	3.37221327075	1.80535429478
498	DALYs (Disability-Adjusted Life Years)	Middle SDI	Both	Age-standardized	Aortic aneurysm	High systolic blood pressure	Rate	Middle SDI	1995	3.77635794955	4.85074489264	2.78182825417
499	DALYs (Disability-Adjusted Life Years)	Middle SDI	Male	Age-standardized	Aortic aneurysm	High systolic blood pressure	Rate	Middle SDI	1996	5.265908259380001	6.766653328699999	3.86960787354
500	DALYs (Disability-Adjusted Life Years)	Middle SDI	Female	Age-standardized	Aortic aneurysm	High systolic blood pressure	Rate	Middle SDI	1996	2.53021607654	3.3907408445	1.81513001765
501	DALYs (Disability-Adjusted Life Years)	Middle SDI	Both	Age-standardized	Aortic aneurysm	High systolic blood pressure	Rate	Middle SDI	1996	3.84880337092	4.93326516059	2.83652373966
502	DALYs (Disability-Adjusted Life Years)	Middle SDI	Male	Age-standardized	Aortic aneurysm	High systolic blood pressure	Rate	Middle SDI	1997	5.29432269537	6.82100468062	3.88024646794
503	DALYs (Disability-Adjusted Life Years)	Middle SDI	Female	Age-standardized	Aortic aneurysm	High systolic blood pressure	Rate	Middle SDI	1997	2.54119124004	3.40447012005	1.83647892334
504	DALYs (Disability-Adjusted Life Years)	Middle SDI	Both	Age-standardized	Aortic aneurysm	High systolic blood pressure	Rate	Middle SDI	1997	3.8683035601	4.95768881489	2.83338726021
505	DALYs (Disability-Adjusted Life Years)	Middle SDI	Male	Age-standardized	Aortic aneurysm	High systolic blood pressure	Rate	Middle SDI	1998	5.36501226563	6.96336468392	3.95934387037
506	DALYs (Disability-Adjusted Life Years)	Middle SDI	Female	Age-standardized	Aortic aneurysm	High systolic blood pressure	Rate	Middle SDI	1998	2.54990622225	3.37486123184	1.8531093469
507	DALYs (Disability-Adjusted Life Years)	Middle SDI	Both	Age-standardized	Aortic aneurysm	High systolic blood pressure	Rate	Middle SDI	1998	3.90678847763	5.00594609212	2.87786815717
508	DALYs (Disability-Adjusted Life Years)	Middle SDI	Male	Age-standardized	Aortic aneurysm	High systolic blood pressure	Rate	Middle SDI	1999	5.41807764345	7.010538395549999	4.00830545274
509	DALYs (Disability-Adjusted Life Years)	Middle SDI	Female	Age-standardized	Aortic aneurysm	High systolic blood pressure	Rate	Middle SDI	1999	2.59298274476	3.41058929712	1.87227197116
510	DALYs (Disability-Adjusted Life Years)	Middle SDI	Both	Age-standardized	Aortic aneurysm	High systolic blood pressure	Rate	Middle SDI	1999	3.95690928776	5.05854093712	2.91773537112
511	DALYs (Disability-Adjusted Life Years)	Middle SDI	Male	Age-standardized	Aortic aneurysm	High systolic blood pressure	Rate	Middle SDI	2000	5.46597067528	7.059602089119999	4.04813086394
512	DALYs (Disability-Adjusted Life Years)	Middle SDI	Female	Age-standardized	Aortic aneurysm	High systolic blood pressure	Rate	Middle SDI	2000	2.6536030437	3.50039858932	1.93560967088
513	DALYs (Disability-Adjusted Life Years)	Middle SDI	Both	Age-standardized	Aortic aneurysm	High systolic blood pressure	Rate	Middle SDI	2000	4.01065335332	5.146282830960001	2.95955646259
514	DALYs (Disability-Adjusted Life Years)	Middle SDI	Male	Age-standardized	Aortic aneurysm	High systolic blood pressure	Rate	Middle SDI	2001	5.498544652600001	7.08831417846	4.06516668587
515	DALYs (Disability-Adjusted Life Years)	Middle SDI	Female	Age-standardized	Aortic aneurysm	High systolic blood pressure	Rate	Middle SDI	2001	2.64344702793	3.45463470095	1.93201894971
516	DALYs (Disability-Adjusted Life Years)	Middle SDI	Both	Age-standardized	Aortic aneurysm	High systolic blood pressure	Rate	Middle SDI	2001	4.01941859904	5.16522382504	2.96669233799
517	DALYs (Disability-Adjusted Life Years)	Middle SDI	Male	Age-standardized	Aortic aneurysm	High systolic blood pressure	Rate	Middle SDI	2002	5.513951033630001	7.127650322119999	4.10839267861
518	DALYs (Disability-Adjusted Life Years)	Middle SDI	Female	Age-standardized	Aortic aneurysm	High systolic blood pressure	Rate	Middle SDI	2002	2.63973715187	3.42504917835	1.93544911453
519	DALYs (Disability-Adjusted Life Years)	Middle SDI	Both	Age-standardized	Aortic aneurysm	High systolic blood pressure	Rate	Middle SDI	2002	4.02384102291	5.16670673534	2.94897525705
520	DALYs (Disability-Adjusted Life Years)	Middle SDI	Male	Age-standardized	Aortic aneurysm	High systolic blood pressure	Rate	Middle SDI	2003	5.58370462016	7.24414582939	4.15080775102
521	DALYs (Disability-Adjusted Life Years)	Middle SDI	Female	Age-standardized	Aortic aneurysm	High systolic blood pressure	Rate	Middle SDI	2003	2.64727048031	3.44467957548	1.93020249199
522	DALYs (Disability-Adjusted Life Years)	Middle SDI	Both	Age-standardized	Aortic aneurysm	High systolic blood pressure	Rate	Middle SDI	2003	4.05953441775	5.207644592	3.00481842445
523	DALYs (Disability-Adjusted Life Years)	Middle SDI	Male	Age-standardized	Aortic aneurysm	High systolic blood pressure	Rate	Middle SDI	2004	5.67146318109	7.36265193075	4.22181656837
524	DALYs (Disability-Adjusted Life Years)	Middle SDI	Female	Age-standardized	Aortic aneurysm	High systolic blood pressure	Rate	Middle SDI	2004	2.67406339176	3.48579309858	1.93454042195
525	DALYs (Disability-Adjusted Life Years)	Middle SDI	Both	Age-standardized	Aortic aneurysm	High systolic blood pressure	Rate	Middle SDI	2004	4.11364612134	5.28511680565	3.04968294381
526	DALYs (Disability-Adjusted Life Years)	Middle SDI	Male	Age-standardized	Aortic aneurysm	High systolic blood pressure	Rate	Middle SDI	2005	5.66394204277	7.318542476759999	4.20685929266
527	DALYs (Disability-Adjusted Life Years)	Middle SDI	Female	Age-standardized	Aortic aneurysm	High systolic blood pressure	Rate	Middle SDI	2005	2.66960807863	3.46896729881	1.93073749889
528	DALYs (Disability-Adjusted Life Years)	Middle SDI	Both	Age-standardized	Aortic aneurysm	High systolic blood pressure	Rate	Middle SDI	2005	4.105544092750001	5.248876614499999	3.03785054835
529	DALYs (Disability-Adjusted Life Years)	Middle SDI	Male	Age-standardized	Aortic aneurysm	High systolic blood pressure	Rate	Middle SDI	2006	5.65212390445	7.32891529486	4.2250539267
530	DALYs (Disability-Adjusted Life Years)	Middle SDI	Female	Age-standardized	Aortic aneurysm	High systolic blood pressure	Rate	Middle SDI	2006	2.68097501244	3.47544086805	1.95568238871
531	DALYs (Disability-Adjusted Life Years)	Middle SDI	Both	Age-standardized	Aortic aneurysm	High systolic blood pressure	Rate	Middle SDI	2006	4.10573835795	5.25111475338	3.04043743208
532	DALYs (Disability-Adjusted Life Years)	Middle SDI	Male	Age-standardized	Aortic aneurysm	High systolic blood pressure	Rate	Middle SDI	2007	5.664522784	7.343145907049999	4.21992355732
533	DALYs (Disability-Adjusted Life Years)	Middle SDI	Female	Age-standardized	Aortic aneurysm	High systolic blood pressure	Rate	Middle SDI	2007	2.68878662695	3.49241141961	1.94345836153
534	DALYs (Disability-Adjusted Life Years)	Middle SDI	Both	Age-standardized	Aortic aneurysm	High systolic blood pressure	Rate	Middle SDI	2007	4.11710355744	5.27590339033	3.04274051084
535	DALYs (Disability-Adjusted Life Years)	Middle SDI	Male	Age-standardized	Aortic aneurysm	High systolic blood pressure	Rate	Middle SDI	2008	5.7109194348	7.386478288349999	4.24512809475
536	DALYs (Disability-Adjusted Life Years)	Middle SDI	Female	Age-standardized	Aortic aneurysm	High systolic blood pressure	Rate	Middle SDI	2008	2.69109840349	3.49466205519	1.94895582988
537	DALYs (Disability-Adjusted Life Years)	Middle SDI	Both	Age-standardized	Aortic aneurysm	High systolic blood pressure	Rate	Middle SDI	2008	4.14091186599	5.30515964957	3.06655910261
538	DALYs (Disability-Adjusted Life Years)	Middle SDI	Male	Age-standardized	Aortic aneurysm	High systolic blood pressure	Rate	Middle SDI	2009	5.68986218138	7.34274409257	4.248863082950001
539	DALYs (Disability-Adjusted Life Years)	Middle SDI	Female	Age-standardized	Aortic aneurysm	High systolic blood pressure	Rate	Middle SDI	2009	2.65313258882	3.42429140148	1.93393593978
540	DALYs (Disability-Adjusted Life Years)	Middle SDI	Both	Age-standardized	Aortic aneurysm	High systolic blood pressure	Rate	Middle SDI	2009	4.11198930244	5.243994224860001	3.06833851079
541	DALYs (Disability-Adjusted Life Years)	Middle SDI	Male	Age-standardized	Aortic aneurysm	High systolic blood pressure	Rate	Middle SDI	2010	5.67611226096	7.2610173508	4.18211203873
542	DALYs (Disability-Adjusted Life Years)	Middle SDI	Female	Age-standardized	Aortic aneurysm	High systolic blood pressure	Rate	Middle SDI	2010	2.63977601091	3.38428610994	1.92795520678
543	DALYs (Disability-Adjusted Life Years)	Middle SDI	Both	Age-standardized	Aortic aneurysm	High systolic blood pressure	Rate	Middle SDI	2010	4.09855135022	5.24559306187	3.03993552723
544	DALYs (Disability-Adjusted Life Years)	Middle SDI	Male	Age-standardized	Aortic aneurysm	High systolic blood pressure	Rate	Middle SDI	2011	5.6293116147	7.23701390441	4.21179534674
545	DALYs (Disability-Adjusted Life Years)	Middle SDI	Female	Age-standardized	Aortic aneurysm	High systolic blood pressure	Rate	Middle SDI	2011	2.63541033706	3.38154051957	1.9366756849
546	DALYs (Disability-Adjusted Life Years)	Middle SDI	Both	Age-standardized	Aortic aneurysm	High systolic blood pressure	Rate	Middle SDI	2011	4.07380121442	5.21455231634	3.03641691497
547	DALYs (Disability-Adjusted Life Years)	Middle SDI	Male	Age-standardized	Aortic aneurysm	High systolic blood pressure	Rate	Middle SDI	2012	5.5561635503	7.15938776074	4.103265455060001
548	DALYs (Disability-Adjusted Life Years)	Middle SDI	Female	Age-standardized	Aortic aneurysm	High systolic blood pressure	Rate	Middle SDI	2012	2.60175102042	3.34171100805	1.88563043656
549	DALYs (Disability-Adjusted Life Years)	Middle SDI	Both	Age-standardized	Aortic aneurysm	High systolic blood pressure	Rate	Middle SDI	2012	4.02034843083	5.13764478804	3.00482920575
550	DALYs (Disability-Adjusted Life Years)	Middle SDI	Male	Age-standardized	Aortic aneurysm	High systolic blood pressure	Rate	Middle SDI	2013	5.52514469455	7.109161148	4.05769393649
551	DALYs (Disability-Adjusted Life Years)	Middle SDI	Female	Age-standardized	Aortic aneurysm	High systolic blood pressure	Rate	Middle SDI	2013	2.58550500196	3.35041013551	1.88406424337
552	DALYs (Disability-Adjusted Life Years)	Middle SDI	Both	Age-standardized	Aortic aneurysm	High systolic blood pressure	Rate	Middle SDI	2013	3.99655902329	5.10259936752	2.96172624009
553	DALYs (Disability-Adjusted Life Years)	Middle SDI	Male	Age-standardized	Aortic aneurysm	High systolic blood pressure	Rate	Middle SDI	2014	5.53712393659	7.07267568936	4.13995182332
554	DALYs (Disability-Adjusted Life Years)	Middle SDI	Female	Age-standardized	Aortic aneurysm	High systolic blood pressure	Rate	Middle SDI	2014	2.59093887679	3.35300173442	1.88767242684
555	DALYs (Disability-Adjusted Life Years)	Middle SDI	Both	Age-standardized	Aortic aneurysm	High systolic blood pressure	Rate	Middle SDI	2014	4.00315674703	5.096203596940001	2.97227913107
556	DALYs (Disability-Adjusted Life Years)	Middle SDI	Male	Age-standardized	Aortic aneurysm	High systolic blood pressure	Rate	Middle SDI	2015	5.58658435434	7.15005533695	4.10226425106
557	DALYs (Disability-Adjusted Life Years)	Middle SDI	Female	Age-standardized	Aortic aneurysm	High systolic blood pressure	Rate	Middle SDI	2015	2.60593415552	3.34948001531	1.89047396646
558	DALYs (Disability-Adjusted Life Years)	Middle SDI	Both	Age-standardized	Aortic aneurysm	High systolic blood pressure	Rate	Middle SDI	2015	4.032647445789999	5.09290837909	2.9813367232
559	DALYs (Disability-Adjusted Life Years)	Middle SDI	Male	Age-standardized	Aortic aneurysm	High systolic blood pressure	Rate	Middle SDI	2016	5.63791899981	7.26380908458	4.16362225823
560	DALYs (Disability-Adjusted Life Years)	Middle SDI	Female	Age-standardized	Aortic aneurysm	High systolic blood pressure	Rate	Middle SDI	2016	2.62976689898	3.37953528141	1.92777700369
561	DALYs (Disability-Adjusted Life Years)	Middle SDI	Both	Age-standardized	Aortic aneurysm	High systolic blood pressure	Rate	Middle SDI	2016	4.07046383303	5.220342827690001	3.01674188352
562	DALYs (Disability-Adjusted Life Years)	Middle SDI	Male	Age-standardized	Aortic aneurysm	High systolic blood pressure	Rate	Middle SDI	2017	5.5928924317	7.22886425917	4.0970698171
563	DALYs (Disability-Adjusted Life Years)	Middle SDI	Female	Age-standardized	Aortic aneurysm	High systolic blood pressure	Rate	Middle SDI	2017	2.60328423019	3.36919357097	1.89809016944
564	DALYs (Disability-Adjusted Life Years)	Middle SDI	Both	Age-standardized	Aortic aneurysm	High systolic blood pressure	Rate	Middle SDI	2017	4.03527160003	5.15412375605	3.00279102947
565	DALYs (Disability-Adjusted Life Years)	Middle SDI	Male	Age-standardized	Aortic aneurysm	High systolic blood pressure	Rate	Middle SDI	2018	5.64562944776	7.31291745438	4.09461384066
566	DALYs (Disability-Adjusted Life Years)	Middle SDI	Female	Age-standardized	Aortic aneurysm	High systolic blood pressure	Rate	Middle SDI	2018	2.61022256044	3.35685435809	1.89091249089
567	DALYs (Disability-Adjusted Life Years)	Middle SDI	Both	Age-standardized	Aortic aneurysm	High systolic blood pressure	Rate	Middle SDI	2018	4.0635645217	5.1808473458	2.9670338672
568	DALYs (Disability-Adjusted Life Years)	Middle SDI	Male	Age-standardized	Aortic aneurysm	High systolic blood pressure	Rate	Middle SDI	2019	5.71669184072	7.320359255790001	4.16588842246
569	DALYs (Disability-Adjusted Life Years)	Middle SDI	Female	Age-standardized	Aortic aneurysm	High systolic blood pressure	Rate	Middle SDI	2019	2.64810511412	3.40899614516	1.91528910928
570	DALYs (Disability-Adjusted Life Years)	Middle SDI	Both	Age-standardized	Aortic aneurysm	High systolic blood pressure	Rate	Middle SDI	2019	4.11638583076	5.24396966432	3.01905585216
571	DALYs (Disability-Adjusted Life Years)	Middle SDI	Male	Age-standardized	Aortic aneurysm	High systolic blood pressure	Rate	Middle SDI	2020	5.79042605721	7.52085148087	4.21421286304
572	DALYs (Disability-Adjusted Life Years)	Middle SDI	Female	Age-standardized	Aortic aneurysm	High systolic blood pressure	Rate	Middle SDI	2020	2.65654089369	3.41272282053	1.92642987275
573	DALYs (Disability-Adjusted Life Years)	Middle SDI	Both	Age-standardized	Aortic aneurysm	High systolic blood pressure	Rate	Middle SDI	2020	4.15328226059	5.27556417978	3.03363814316
574	DALYs (Disability-Adjusted Life Years)	Middle SDI	Male	Age-standardized	Aortic aneurysm	High systolic blood pressure	Rate	Middle SDI	2021	5.81124922829	7.52442698988	4.18408724962
575	DALYs (Disability-Adjusted Life Years)	Middle SDI	Female	Age-standardized	Aortic aneurysm	High systolic blood pressure	Rate	Middle SDI	2021	2.66636785325	3.44986873106	1.93076063234
576	DALYs (Disability-Adjusted Life Years)	Middle SDI	Both	Age-standardized	Aortic aneurysm	High systolic blood pressure	Rate	Middle SDI	2021	4.165755772200001	5.27164141982	3.04794284754
