# Supplementary material for: The global burden of aortic aneurysm attributable to hypertension from 1990 to 2021: Current trends and projections for 2050
Source: PLoS One. 2025 Jul 18;20(7):e0327830. doi: 10.1371/journal.pone.0327830 (PMC12273936; doi:10.1371/journal.pone.0327830)
Supplement: S4 Table — (CSV) [file pone.0327830.s005.csv]

	location_name	sex_name	group	Overall_Difference	Aging	Population	Epidemiological_Change	Aging_Percentage	Population_Percentage	Epidemiological_Change_Percentage
1	Global	Both	GlobalBoth	8824.08	11240.06	15545.64	-17961.63	127.38	176.17	-203.55
2	High SDI	Both	High SDIBoth	-499.84	1670.36	7246.48	-9416.67	-334.18	-1449.77	1883.95
3	Low SDI	Both	Low SDIBoth	662.02	168.67	386.12	107.24	25.48	58.32	16.2
4	High-middle SDI	Both	High-middle SDIBoth	2827.22	876.89	3007.16	-1056.84	31.02	106.36	-37.38
5	Middle SDI	Both	Middle SDIBoth	3626.36	1341.91	1652.72	631.74	37	45.58	17.42
6	Low-middle SDI	Both	Low-middle SDIBoth	2200.79	531.91	913.69	755.19	24.17	41.52	34.31
