# Supplementary material for: The global burden of aortic aneurysm attributable to hypertension from 1990 to 2021: Current trends and projections for 2050
Source: PLoS One. 2025 Jul 18;20(7):e0327830. doi: 10.1371/journal.pone.0327830 (PMC12273936; doi:10.1371/journal.pone.0327830)
Supplement: S5 Table — (CSV) [file pone.0327830.s006.csv]

	measure_name	location_name	sex_name	age_name	cause_name	rei_name	metric_name	year	val	upper	lower
40	DALYs (Disability-Adjusted Life Years)	Montenegro	Both	Age-standardized	Aortic aneurysm	High systolic blood pressure	Rate	2021	38.10687109584	55.247151104	24.56293893106
24	DALYs (Disability-Adjusted Life Years)	Republic of Armenia	Both	Age-standardized	Aortic aneurysm	High systolic blood pressure	Rate	2021	37.97796797498	51.15653126413	27.00103123787
193	DALYs (Disability-Adjusted Life Years)	Republic of Nauru	Both	Age-standardized	Aortic aneurysm	High systolic blood pressure	Rate	2021	22.00545150041	31.52646878813	14.00601282454
46	DALYs (Disability-Adjusted Life Years)	Republic of Belarus	Both	Age-standardized	Aortic aneurysm	High systolic blood pressure	Rate	2021	21.23599193895	28.47769228884	14.9398823234
51	DALYs (Disability-Adjusted Life Years)	Russian Federation	Both	Age-standardized	Aortic aneurysm	High systolic blood pressure	Rate	2021	20.07380448677	25.61138774847	14.82856794168
42	DALYs (Disability-Adjusted Life Years)	Republic of Serbia	Both	Age-standardized	Aortic aneurysm	High systolic blood pressure	Rate	2021	19.16361949049	26.41571002172	13.20009240321
166	DALYs (Disability-Adjusted Life Years)	Republic of Zimbabwe	Both	Age-standardized	Aortic aneurysm	High systolic blood pressure	Rate	2021	17.45131051044	26.47554419556	11.61630027062
49	DALYs (Disability-Adjusted Life Years)	Republic of Lithuania	Both	Age-standardized	Aortic aneurysm	High systolic blood pressure	Rate	2021	17.44726858051	22.46149762904	13.00146347616
9	DALYs (Disability-Adjusted Life Years)	Malaysia	Both	Age-standardized	Aortic aneurysm	High systolic blood pressure	Rate	2021	17.25303479304	22.85880628344	12.30437775812
54	DALYs (Disability-Adjusted Life Years)	Japan	Both	Age-standardized	Aortic aneurysm	High systolic blood pressure	Rate	2021	17.15850274662	22.32699031573	12.71452949432
192	DALYs (Disability-Adjusted Life Years)	Principality of Monaco	Both	Age-standardized	Aortic aneurysm	High systolic blood pressure	Rate	2021	16.65722305883	25.18708551361	10.74309061457
100	DALYs (Disability-Adjusted Life Years)	Republic of Trinidad and Tobago	Both	Age-standardized	Aortic aneurysm	High systolic blood pressure	Rate	2021	16.58185949795	22.99270544283	11.06667963128
37	DALYs (Disability-Adjusted Life Years)	Hungary	Both	Age-standardized	Aortic aneurysm	High systolic blood pressure	Rate	2021	16.16859553927	20.93649425308	11.91940820094
47	DALYs (Disability-Adjusted Life Years)	Republic of Latvia	Both	Age-standardized	Aortic aneurysm	High systolic blood pressure	Rate	2021	15.99509129812	21.08816616271	11.59709787741
63	DALYs (Disability-Adjusted Life Years)	Kingdom of Denmark	Both	Age-standardized	Aortic aneurysm	High systolic blood pressure	Rate	2021	15.7882645265	20.75764871648	11.26078586481
48	DALYs (Disability-Adjusted Life Years)	Republic of Estonia	Both	Age-standardized	Aortic aneurysm	High systolic blood pressure	Rate	2021	15.76302082126	20.66912437258	11.48280855773
113	DALYs (Disability-Adjusted Life Years)	Federative Republic of Brazil	Both	Age-standardized	Aortic aneurysm	High systolic blood pressure	Rate	2021	15.60070873583	19.92873117844	11.63275709828
76	DALYs (Disability-Adjusted Life Years)	Kingdom of Norway	Both	Age-standardized	Aortic aneurysm	High systolic blood pressure	Rate	2021	15.56823623656	20.23371757652	11.59290469412
84	DALYs (Disability-Adjusted Life Years)	Eastern Republic of Uruguay	Both	Age-standardized	Aortic aneurysm	High systolic blood pressure	Rate	2021	15.35449187596	20.40928890966	10.96339201056
28	DALYs (Disability-Adjusted Life Years)	Georgia	Both	Age-standardized	Aortic aneurysm	High systolic blood pressure	Rate	2021	15.2929410823	20.84205733064	10.4961884874
145	DALYs (Disability-Adjusted Life Years)	Gabonese Republic	Both	Age-standardized	Aortic aneurysm	High systolic blood pressure	Rate	2021	15.08894817601	24.41731820052	8.299217771839999
53	DALYs (Disability-Adjusted Life Years)	Brunei Darussalam	Both	Age-standardized	Aortic aneurysm	High systolic blood pressure	Rate	2021	15.0770725056	20.35175432496	10.23135369569
92	DALYs (Disability-Adjusted Life Years)	Grenada	Both	Age-standardized	Aortic aneurysm	High systolic blood pressure	Rate	2021	15.03324350327	20.3520158379	10.1288877779
36	DALYs (Disability-Adjusted Life Years)	Republic of Croatia	Both	Age-standardized	Aortic aneurysm	High systolic blood pressure	Rate	2021	14.86303428164	20.11850010573	10.41408513751
13	DALYs (Disability-Adjusted Life Years)	Republic of Fiji	Both	Age-standardized	Aortic aneurysm	High systolic blood pressure	Rate	2021	14.68409748969	21.58134398182	9.7386784128
98	DALYs (Disability-Adjusted Life Years)	Saint Lucia	Both	Age-standardized	Aortic aneurysm	High systolic blood pressure	Rate	2021	14.49071905283	20.12793283921	9.67331194779
144	DALYs (Disability-Adjusted Life Years)	Republic of Equatorial Guinea	Both	Age-standardized	Aortic aneurysm	High systolic blood pressure	Rate	2021	14.33959018225	27.07659122396	6.28658758211
52	DALYs (Disability-Adjusted Life Years)	Ukraine	Both	Age-standardized	Aortic aneurysm	High systolic blood pressure	Rate	2021	14.10369665051	21.27298860034	8.92826906327
65	DALYs (Disability-Adjusted Life Years)	Republic of Finland	Both	Age-standardized	Aortic aneurysm	High systolic blood pressure	Rate	2021	14.02856023137	17.98430344733	10.03456712436
143	DALYs (Disability-Adjusted Life Years)	Republic of the Congo	Both	Age-standardized	Aortic aneurysm	High systolic blood pressure	Rate	2021	13.90857268671	22.50449487406	7.51161165846
34	DALYs (Disability-Adjusted Life Years)	Bosnia and Herzegovina	Both	Age-standardized	Aortic aneurysm	High systolic blood pressure	Rate	2021	13.84099788522	20.79025526886	8.47151355783
35	DALYs (Disability-Adjusted Life Years)	Republic of Bulgaria	Both	Age-standardized	Aortic aneurysm	High systolic blood pressure	Rate	2021	13.25302169426	18.43200031934	8.873993529
62	DALYs (Disability-Adjusted Life Years)	Republic of Cyprus	Both	Age-standardized	Aortic aneurysm	High systolic blood pressure	Rate	2021	13.07295400549	18.9272717191	8.77998963993
61	DALYs (Disability-Adjusted Life Years)	Principality of Andorra	Both	Age-standardized	Aortic aneurysm	High systolic blood pressure	Rate	2021	12.97709523213	20.71080951272	7.50173525888
41	DALYs (Disability-Adjusted Life Years)	Republic of Poland	Both	Age-standardized	Aortic aneurysm	High systolic blood pressure	Rate	2021	12.69862417513	16.62968376219	9.1844500205
91	DALYs (Disability-Adjusted Life Years)	Commonwealth of Dominica	Both	Age-standardized	Aortic aneurysm	High systolic blood pressure	Rate	2021	12.24187555438	17.3072305259	8.13666278222
194	DALYs (Disability-Adjusted Life Years)	Republic of Niue	Both	Age-standardized	Aortic aneurysm	High systolic blood pressure	Rate	2021	12.22553878375	17.35695060961	8.07071152616
94	DALYs (Disability-Adjusted Life Years)	Republic of Guyana	Both	Age-standardized	Aortic aneurysm	High systolic blood pressure	Rate	2021	12.2051411155	17.97980616878	7.60787602074
104	DALYs (Disability-Adjusted Life Years)	Republic of Colombia	Both	Age-standardized	Aortic aneurysm	High systolic blood pressure	Rate	2021	12.10487259619	16.30807541211	8.67986717143
189	DALYs (Disability-Adjusted Life Years)	Bermuda	Both	Age-standardized	Aortic aneurysm	High systolic blood pressure	Rate	2021	12.06801712891	16.62457904251	8.33483332189
67	DALYs (Disability-Adjusted Life Years)	Hellenic Republic	Both	Age-standardized	Aortic aneurysm	High systolic blood pressure	Rate	2021	11.97520607687	15.96753267835	8.55486509755
30	DALYs (Disability-Adjusted Life Years)	Republic of Kazakhstan	Both	Age-standardized	Aortic aneurysm	High systolic blood pressure	Rate	2021	11.91055468053	16.3508655425	8.04021229027
78	DALYs (Disability-Adjusted Life Years)	Kingdom of Sweden	Both	Age-standardized	Aortic aneurysm	High systolic blood pressure	Rate	2021	11.79549781711	15.6252324378	8.137008129409999
195	DALYs (Disability-Adjusted Life Years)	Northern Mariana Islands	Both	Age-standardized	Aortic aneurysm	High systolic blood pressure	Rate	2021	11.7001432372	16.21395710099	7.76807938652
38	DALYs (Disability-Adjusted Life Years)	Czech Republic	Both	Age-standardized	Aortic aneurysm	High systolic blood pressure	Rate	2021	11.65445220043	15.41031114511	8.26573980952
75	DALYs (Disability-Adjusted Life Years)	Kingdom of the Netherlands	Both	Age-standardized	Aortic aneurysm	High systolic blood pressure	Rate	2021	11.57548647988	15.2701661075	8.437506430880001
140	DALYs (Disability-Adjusted Life Years)	Republic of Angola	Both	Age-standardized	Aortic aneurysm	High systolic blood pressure	Rate	2021	11.44701302863	18.70098048364	6.2503980979
175	DALYs (Disability-Adjusted Life Years)	Republic of Ghana	Both	Age-standardized	Aortic aneurysm	High systolic blood pressure	Rate	2021	11.41824483654	20.93784959271	4.95068221799
21	DALYs (Disability-Adjusted Life Years)	Kingdom of Tonga	Both	Age-standardized	Aortic aneurysm	High systolic blood pressure	Rate	2021	11.40227802643	16.89471281288	7.018258245849999
200	DALYs (Disability-Adjusted Life Years)	Tokelau	Both	Age-standardized	Aortic aneurysm	High systolic blood pressure	Rate	2021	11.06813380049	16.68603886806	6.50737879587
115	DALYs (Disability-Adjusted Life Years)	Republic of Paraguay	Both	Age-standardized	Aortic aneurysm	High systolic blood pressure	Rate	2021	11.06642293135	16.50296049668	7.03445835313
44	DALYs (Disability-Adjusted Life Years)	Slovak Republic	Both	Age-standardized	Aortic aneurysm	High systolic blood pressure	Rate	2021	11.0327160217	15.94684859895	7.298449460780001
39	DALYs (Disability-Adjusted Life Years)	North Macedonia	Both	Age-standardized	Aortic aneurysm	High systolic blood pressure	Rate	2021	10.98982016994	18.54180547989	6.13678221942
155	DALYs (Disability-Adjusted Life Years)	Republic of Mozambique	Both	Age-standardized	Aortic aneurysm	High systolic blood pressure	Rate	2021	10.80641353805	21.20078008609	4.40135431454
172	DALYs (Disability-Adjusted Life Years)	Republic of Cabo Verde	Both	Age-standardized	Aortic aneurysm	High systolic blood pressure	Rate	2021	10.69763455952	19.59322846816	4.937926178890001
58	DALYs (Disability-Adjusted Life Years)	New Zealand	Both	Age-standardized	Aortic aneurysm	High systolic blood pressure	Rate	2021	10.6430983055	13.66104096102	7.71500540402
162	DALYs (Disability-Adjusted Life Years)	Republic of Zambia	Both	Age-standardized	Aortic aneurysm	High systolic blood pressure	Rate	2021	10.60770816121	20.26600100034	4.08150493024
173	DALYs (Disability-Adjusted Life Years)	Republic of Côte d'Ivoire	Both	Age-standardized	Aortic aneurysm	High systolic blood pressure	Rate	2021	10.59316150907	19.83936790819	4.41871277911
174	DALYs (Disability-Adjusted Life Years)	Republic of the Gambia	Both	Age-standardized	Aortic aneurysm	High systolic blood pressure	Rate	2021	10.55570215102	18.92714636975	4.55960832233
187	DALYs (Disability-Adjusted Life Years)	American Samoa	Both	Age-standardized	Aortic aneurysm	High systolic blood pressure	Rate	2021	10.51362732237	14.43265024282	7.1591829679
170	DALYs (Disability-Adjusted Life Years)	Republic of Cameroon	Both	Age-standardized	Aortic aneurysm	High systolic blood pressure	Rate	2021	10.48180706394	17.98792246423	5.78729906515
183	DALYs (Disability-Adjusted Life Years)	Democratic Republic of Sao Tome and Principe	Both	Age-standardized	Aortic aneurysm	High systolic blood pressure	Rate	2021	10.45348442707	19.3759363533	4.88443588464
197	DALYs (Disability-Adjusted Life Years)	Republic of Palau	Both	Age-standardized	Aortic aneurysm	High systolic blood pressure	Rate	2021	10.36996804919	14.92519177237	6.8400435916
188	DALYs (Disability-Adjusted Life Years)	Cook Islands	Both	Age-standardized	Aortic aneurysm	High systolic blood pressure	Rate	2021	10.30502093314	18.73996241411	5.29574675791
80	DALYs (Disability-Adjusted Life Years)	United Kingdom of Great Britain and Northern Ireland	Both	Age-standardized	Aortic aneurysm	High systolic blood pressure	Rate	2021	10.2963189925	13.07017679462	7.582091827689999
23	DALYs (Disability-Adjusted Life Years)	Republic of Vanuatu	Both	Age-standardized	Aortic aneurysm	High systolic blood pressure	Rate	2021	10.2914352044	14.51963869373	6.71634796865
201	DALYs (Disability-Adjusted Life Years)	Tuvalu	Both	Age-standardized	Aortic aneurysm	High systolic blood pressure	Rate	2021	10.04909289747	14.21326831578	6.55206806058
43	DALYs (Disability-Adjusted Life Years)	Romania	Both	Age-standardized	Aortic aneurysm	High systolic blood pressure	Rate	2021	9.99862152191	12.97742137853	7.382052100779999
186	DALYs (Disability-Adjusted Life Years)	Togolese Republic	Both	Age-standardized	Aortic aneurysm	High systolic blood pressure	Rate	2021	9.98660681989	18.96239405911	3.98344309616
105	DALYs (Disability-Adjusted Life Years)	Republic of Costa Rica	Both	Age-standardized	Aortic aneurysm	High systolic blood pressure	Rate	2021	9.97551697455	13.14301774757	7.13482181425
180	DALYs (Disability-Adjusted Life Years)	Federal Republic of Nigeria	Both	Age-standardized	Aortic aneurysm	High systolic blood pressure	Rate	2021	9.76436030502	18.84989387199	4.2311490032
165	DALYs (Disability-Adjusted Life Years)	Republic of South Africa	Both	Age-standardized	Aortic aneurysm	High systolic blood pressure	Rate	2021	9.74672065399	12.71791878962	7.20591708263
88	DALYs (Disability-Adjusted Life Years)	Commonwealth of the Bahamas	Both	Age-standardized	Aortic aneurysm	High systolic blood pressure	Rate	2021	9.60281321923	13.64401402427	6.42164479875
81	DALYs (Disability-Adjusted Life Years)	Argentine Republic	Both	Age-standardized	Aortic aneurysm	High systolic blood pressure	Rate	2021	9.47538956464	12.45470548661	6.85975059503
90	DALYs (Disability-Adjusted Life Years)	Republic of Cuba	Both	Age-standardized	Aortic aneurysm	High systolic blood pressure	Rate	2021	9.37260235513	12.79586253908	6.47663650371
18	DALYs (Disability-Adjusted Life Years)	Independent State of Samoa	Both	Age-standardized	Aortic aneurysm	High systolic blood pressure	Rate	2021	9.35337157521	14.05152061906	5.61719609892
185	DALYs (Disability-Adjusted Life Years)	Republic of Sierra Leone	Both	Age-standardized	Aortic aneurysm	High systolic blood pressure	Rate	2021	9.29849236049	19.38039379355	3.81619163137
151	DALYs (Disability-Adjusted Life Years)	Republic of Madagascar	Both	Age-standardized	Aortic aneurysm	High systolic blood pressure	Rate	2021	9.28170126861	16.98520852151	4.1605829222
45	DALYs (Disability-Adjusted Life Years)	Republic of Slovenia	Both	Age-standardized	Aortic aneurysm	High systolic blood pressure	Rate	2021	9.24018816378	12.32594000609	6.59584909041
167	DALYs (Disability-Adjusted Life Years)	Kingdom of Eswatini	Both	Age-standardized	Aortic aneurysm	High systolic blood pressure	Rate	2021	9.21834267755	14.06161869278	5.54389800074
31	DALYs (Disability-Adjusted Life Years)	Turkmenistan	Both	Age-standardized	Aortic aneurysm	High systolic blood pressure	Rate	2021	9.21546414242	13.86062845523	5.72746636424
181	DALYs (Disability-Adjusted Life Years)	Islamic Republic of Mauritania	Both	Age-standardized	Aortic aneurysm	High systolic blood pressure	Rate	2021	9.14999477828	17.47770115909	3.41945098317
176	DALYs (Disability-Adjusted Life Years)	Republic of Guinea-Bissau	Both	Age-standardized	Aortic aneurysm	High systolic blood pressure	Rate	2021	9.0943424578	17.08245245866	4.63178829256
70	DALYs (Disability-Adjusted Life Years)	Ireland	Both	Age-standardized	Aortic aneurysm	High systolic blood pressure	Rate	2021	9.0789374192	12.10944774738	6.47118373967
66	DALYs (Disability-Adjusted Life Years)	Federal Republic of Germany	Both	Age-standardized	Aortic aneurysm	High systolic blood pressure	Rate	2021	8.99408358216	11.54958598992	6.40502529166
158	DALYs (Disability-Adjusted Life Years)	United Republic of Tanzania	Both	Age-standardized	Aortic aneurysm	High systolic blood pressure	Rate	2021	8.88605380886	15.89406465931	4.107944740520001
95	DALYs (Disability-Adjusted Life Years)	Republic of Haiti	Both	Age-standardized	Aortic aneurysm	High systolic blood pressure	Rate	2021	8.81481194237	14.7514548791	4.85951368285
184	DALYs (Disability-Adjusted Life Years)	Republic of Senegal	Both	Age-standardized	Aortic aneurysm	High systolic blood pressure	Rate	2021	8.808979382450001	17.10253962816	3.53757778817
82	DALYs (Disability-Adjusted Life Years)	Republic of Chile	Both	Age-standardized	Aortic aneurysm	High systolic blood pressure	Rate	2021	8.78759153405	11.40691679887	6.38958816938
50	DALYs (Disability-Adjusted Life Years)	Republic of Moldova	Both	Age-standardized	Aortic aneurysm	High systolic blood pressure	Rate	2021	8.7652837851	11.36173686741	6.421812130239999
122	DALYs (Disability-Adjusted Life Years)	Lebanese Republic	Both	Age-standardized	Aortic aneurysm	High systolic blood pressure	Rate	2021	8.69433179201	11.99133005004	6.118588376740001
164	DALYs (Disability-Adjusted Life Years)	Republic of Namibia	Both	Age-standardized	Aortic aneurysm	High systolic blood pressure	Rate	2021	8.69031594506	12.75932501104	5.37823090896
161	DALYs (Disability-Adjusted Life Years)	Republic of Botswana	Both	Age-standardized	Aortic aneurysm	High systolic blood pressure	Rate	2021	8.61711205188	12.31976585626	4.87620094449
20	DALYs (Disability-Adjusted Life Years)	Federated States of Micronesia	Both	Age-standardized	Aortic aneurysm	High systolic blood pressure	Rate	2021	8.4808277349	12.76595210215	5.03860402505
130	DALYs (Disability-Adjusted Life Years)	Republic of Turkey	Both	Age-standardized	Aortic aneurysm	High systolic blood pressure	Rate	2021	8.40777221779	11.8194486099	5.67883776437
198	DALYs (Disability-Adjusted Life Years)	Saint Kitts and Nevis	Both	Age-standardized	Aortic aneurysm	High systolic blood pressure	Rate	2021	8.30883648078	11.61038903451	5.68250671321
141	DALYs (Disability-Adjusted Life Years)	Central African Republic	Both	Age-standardized	Aortic aneurysm	High systolic blood pressure	Rate	2021	8.250605977380001	15.5091441889	3.86178405315
16	DALYs (Disability-Adjusted Life Years)	Republic of the Marshall Islands	Both	Age-standardized	Aortic aneurysm	High systolic blood pressure	Rate	2021	8.139065357809999	12.86979773862	4.55380367266
60	DALYs (Disability-Adjusted Life Years)	Kingdom of Belgium	Both	Age-standardized	Aortic aneurysm	High systolic blood pressure	Rate	2021	8.02338830229	10.22981423082	6.00248328163
72	DALYs (Disability-Adjusted Life Years)	Grand Duchy of Luxembourg	Both	Age-standardized	Aortic aneurysm	High systolic blood pressure	Rate	2021	8.01559373873	10.41675385236	5.65115005505
191	DALYs (Disability-Adjusted Life Years)	Guam	Both	Age-standardized	Aortic aneurysm	High systolic blood pressure	Rate	2021	7.962639305860001	11.20506796759	5.31483453352
178	DALYs (Disability-Adjusted Life Years)	Republic of Liberia	Both	Age-standardized	Aortic aneurysm	High systolic blood pressure	Rate	2021	7.95425112395	15.97915685713	3.35915616288
153	DALYs (Disability-Adjusted Life Years)	Republic of Malawi	Both	Age-standardized	Aortic aneurysm	High systolic blood pressure	Rate	2021	7.91145018997	14.14356518721	3.73178523968
68	DALYs (Disability-Adjusted Life Years)	Republic of Iceland	Both	Age-standardized	Aortic aneurysm	High systolic blood pressure	Rate	2021	7.89330005932	10.53351145338	5.48076121528
4	DALYs (Disability-Adjusted Life Years)	Taiwan (Province of China)	Both	Age-standardized	Aortic aneurysm	High systolic blood pressure	Rate	2021	7.506537376570001	10.13944415766	5.15903127285
147	DALYs (Disability-Adjusted Life Years)	Republic of Djibouti	Both	Age-standardized	Aortic aneurysm	High systolic blood pressure	Rate	2021	7.44900230743	12.91351049739	3.03382919093
77	DALYs (Disability-Adjusted Life Years)	Kingdom of Spain	Both	Age-standardized	Aortic aneurysm	High systolic blood pressure	Rate	2021	7.387355107139999	9.62117500776	5.283935781539999
111	DALYs (Disability-Adjusted Life Years)	Bolivarian Republic of Venezuela	Both	Age-standardized	Aortic aneurysm	High systolic blood pressure	Rate	2021	7.36297841741	10.82737921704	4.77403855918
86	DALYs (Disability-Adjusted Life Years)	Barbados	Both	Age-standardized	Aortic aneurysm	High systolic blood pressure	Rate	2021	7.33764883116	10.44285469815	4.89222337956
142	DALYs (Disability-Adjusted Life Years)	Democratic Republic of the Congo	Both	Age-standardized	Aortic aneurysm	High systolic blood pressure	Rate	2021	7.32026553567	13.57039156665	3.45460435494
146	DALYs (Disability-Adjusted Life Years)	Union of the Comoros	Both	Age-standardized	Aortic aneurysm	High systolic blood pressure	Rate	2021	7.29107675132	14.20684381998	2.50415526791
112	DALYs (Disability-Adjusted Life Years)	Republic of Panama	Both	Age-standardized	Aortic aneurysm	High systolic blood pressure	Rate	2021	6.99865190801	9.65645330794	4.72221815807
152	DALYs (Disability-Adjusted Life Years)	Republic of Kenya	Both	Age-standardized	Aortic aneurysm	High systolic blood pressure	Rate	2021	6.78478768371	9.93875038629	3.63128942448
163	DALYs (Disability-Adjusted Life Years)	Kingdom of Lesotho	Both	Age-standardized	Aortic aneurysm	High systolic blood pressure	Rate	2021	6.721234327259999	11.36393605337	3.00864699247
64	DALYs (Disability-Adjusted Life Years)	French Republic	Both	Age-standardized	Aortic aneurysm	High systolic blood pressure	Rate	2021	6.6425653263	8.71357611874	4.80585619397
169	DALYs (Disability-Adjusted Life Years)	Burkina Faso	Both	Age-standardized	Aortic aneurysm	High systolic blood pressure	Rate	2021	6.60489632568	12.70729224807	3.20447770874
177	DALYs (Disability-Adjusted Life Years)	Republic of Guinea	Both	Age-standardized	Aortic aneurysm	High systolic blood pressure	Rate	2021	6.49475425537	13.12276791687	2.38653052287
59	DALYs (Disability-Adjusted Life Years)	Republic of Austria	Both	Age-standardized	Aortic aneurysm	High systolic blood pressure	Rate	2021	6.47631655323	8.46991780598	4.64731286727
71	DALYs (Disability-Adjusted Life Years)	Republic of Italy	Both	Age-standardized	Aortic aneurysm	High systolic blood pressure	Rate	2021	6.44566743155	8.51549163311	4.75602084167
27	DALYs (Disability-Adjusted Life Years)	Republic of Azerbaijan	Both	Age-standardized	Aortic aneurysm	High systolic blood pressure	Rate	2021	6.190942539929999	10.62601020985	3.32341302333
57	DALYs (Disability-Adjusted Life Years)	Australia	Both	Age-standardized	Aortic aneurysm	High systolic blood pressure	Rate	2021	6.17043982483	8.15203488573	4.40630427344
149	DALYs (Disability-Adjusted Life Years)	State of Eritrea	Both	Age-standardized	Aortic aneurysm	High systolic blood pressure	Rate	2021	6.16918946669	12.1146874405	2.51273875205
202	DALYs (Disability-Adjusted Life Years)	United States Virgin Islands	Both	Age-standardized	Aortic aneurysm	High systolic blood pressure	Rate	2021	6.16065398965	8.819531055379999	3.77679839124
97	DALYs (Disability-Adjusted Life Years)	Saint Vincent and the Grenadines	Both	Age-standardized	Aortic aneurysm	High systolic blood pressure	Rate	2021	6.14596307362	8.09221966129	4.35327836007
168	DALYs (Disability-Adjusted Life Years)	Republic of Benin	Both	Age-standardized	Aortic aneurysm	High systolic blood pressure	Rate	2021	6.06011856498	11.44359022508	2.32843790521
79	DALYs (Disability-Adjusted Life Years)	Swiss Confederation	Both	Age-standardized	Aortic aneurysm	High systolic blood pressure	Rate	2021	5.96269183085	8.05536992459	4.08989242031
87	DALYs (Disability-Adjusted Life Years)	Antigua and Barbuda	Both	Age-standardized	Aortic aneurysm	High systolic blood pressure	Rate	2021	5.92910917209	7.734842101030001	4.21749355434
85	DALYs (Disability-Adjusted Life Years)	United States of America	Both	Age-standardized	Aortic aneurysm	High systolic blood pressure	Rate	2021	5.8616337553	7.74861060371	4.09166370771
156	DALYs (Disability-Adjusted Life Years)	Republic of Rwanda	Both	Age-standardized	Aortic aneurysm	High systolic blood pressure	Rate	2021	5.80014884051	9.78458487058	3.12918799841
199	DALYs (Disability-Adjusted Life Years)	Republic of San Marino	Both	Age-standardized	Aortic aneurysm	High systolic blood pressure	Rate	2021	5.765203215920001	10.01694363354	3.27698796
96	DALYs (Disability-Adjusted Life Years)	Jamaica	Both	Age-standardized	Aortic aneurysm	High systolic blood pressure	Rate	2021	5.62971876727	8.101011237929999	3.63369129227
160	DALYs (Disability-Adjusted Life Years)	Republic of Uganda	Both	Age-standardized	Aortic aneurysm	High systolic blood pressure	Rate	2021	5.62258183665	9.84629155857	2.58954333264
138	DALYs (Disability-Adjusted Life Years)	Islamic Republic of Pakistan	Both	Age-standardized	Aortic aneurysm	High systolic blood pressure	Rate	2021	5.48505919356	8.07294348652	3.58839846886
83	DALYs (Disability-Adjusted Life Years)	Canada	Both	Age-standardized	Aortic aneurysm	High systolic blood pressure	Rate	2021	5.47984274429	7.40662898573	3.83028885226
99	DALYs (Disability-Adjusted Life Years)	Republic of Suriname	Both	Age-standardized	Aortic aneurysm	High systolic blood pressure	Rate	2021	5.46565572785	8.5323136698	3.2753763169
93	DALYs (Disability-Adjusted Life Years)	Dominican Republic	Both	Age-standardized	Aortic aneurysm	High systolic blood pressure	Rate	2021	5.31887724191	7.83007736683	3.28050463901
74	DALYs (Disability-Adjusted Life Years)	Portuguese Republic	Both	Age-standardized	Aortic aneurysm	High systolic blood pressure	Rate	2021	5.28523542756	6.79739543227	3.82188815007
148	DALYs (Disability-Adjusted Life Years)	Republic of Burundi	Both	Age-standardized	Aortic aneurysm	High systolic blood pressure	Rate	2021	5.12047310496	9.58977095588	2.32314028417
132	DALYs (Disability-Adjusted Life Years)	United Arab Emirates	Both	Age-standardized	Aortic aneurysm	High systolic blood pressure	Rate	2021	5.0882157388	7.358503807379999	3.29344589742
10	DALYs (Disability-Adjusted Life Years)	Kingdom of Thailand	Both	Age-standardized	Aortic aneurysm	High systolic blood pressure	Rate	2021	4.95030729355	7.23995981937	3.18169160066
171	DALYs (Disability-Adjusted Life Years)	Republic of Chad	Both	Age-standardized	Aortic aneurysm	High systolic blood pressure	Rate	2021	4.94930382497	9.96091337922	1.97252340261
203	DALYs (Disability-Adjusted Life Years)	Republic of South Sudan	Both	Age-standardized	Aortic aneurysm	High systolic blood pressure	Rate	2021	4.81013875143	9.47299078646	2.00619580933
190	DALYs (Disability-Adjusted Life Years)	Greenland	Both	Age-standardized	Aortic aneurysm	High systolic blood pressure	Rate	2021	4.80813236459	7.142002675960001	3.09384918688
33	DALYs (Disability-Adjusted Life Years)	Republic of Albania	Both	Age-standardized	Aortic aneurysm	High systolic blood pressure	Rate	2021	4.773094686759999	7.73053428225	2.74177702255
2	DALYs (Disability-Adjusted Life Years)	Republic of Indonesia	Both	Age-standardized	Aortic aneurysm	High systolic blood pressure	Rate	2021	4.71834185666	6.69297521921	2.89844048319
73	DALYs (Disability-Adjusted Life Years)	Republic of Malta	Both	Age-standardized	Aortic aneurysm	High systolic blood pressure	Rate	2021	4.67413968756	6.333928441559999	3.27555065161
19	DALYs (Disability-Adjusted Life Years)	Solomon Islands	Both	Age-standardized	Aortic aneurysm	High systolic blood pressure	Rate	2021	4.47259992301	7.0785926602	2.544624779
136	DALYs (Disability-Adjusted Life Years)	Kingdom of Bhutan	Both	Age-standardized	Aortic aneurysm	High systolic blood pressure	Rate	2021	4.35049555765	7.27800982896	2.39142156429
69	DALYs (Disability-Adjusted Life Years)	State of Israel	Both	Age-standardized	Aortic aneurysm	High systolic blood pressure	Rate	2021	4.32018508939	5.60650980451	3.18479208395
182	DALYs (Disability-Adjusted Life Years)	Republic of the Niger	Both	Age-standardized	Aortic aneurysm	High systolic blood pressure	Rate	2021	4.22612161684	10.04187499501	1.59801052509
55	DALYs (Disability-Adjusted Life Years)	Republic of Singapore	Both	Age-standardized	Aortic aneurysm	High systolic blood pressure	Rate	2021	4.15396396963	5.72263299409	2.73150019062
17	DALYs (Disability-Adjusted Life Years)	Socialist Republic of Viet Nam	Both	Age-standardized	Aortic aneurysm	High systolic blood pressure	Rate	2021	4.084792129949999	5.99162747395	2.56079010653
179	DALYs (Disability-Adjusted Life Years)	Republic of Mali	Both	Age-standardized	Aortic aneurysm	High systolic blood pressure	Rate	2021	4.064476723249999	7.944295092180001	1.78800951945
108	DALYs (Disability-Adjusted Life Years)	Republic of Honduras	Both	Age-standardized	Aortic aneurysm	High systolic blood pressure	Rate	2021	4.06421352618	6.301277406230001	2.47644988885
159	DALYs (Disability-Adjusted Life Years)	Republic of Seychelles	Both	Age-standardized	Aortic aneurysm	High systolic blood pressure	Rate	2021	3.97878648687	6.224097860410001	2.23421110596
6	DALYs (Disability-Adjusted Life Years)	Republic of the Philippines	Both	Age-standardized	Aortic aneurysm	High systolic blood pressure	Rate	2021	3.92135870926	5.52442960874	2.66759018272
32	DALYs (Disability-Adjusted Life Years)	Republic of Uzbekistan	Both	Age-standardized	Aortic aneurysm	High systolic blood pressure	Rate	2021	3.90609178505	5.3670882867	2.68663082529
137	DALYs (Disability-Adjusted Life Years)	Republic of India	Both	Age-standardized	Aortic aneurysm	High systolic blood pressure	Rate	2021	3.86751864169	5.94628282748	2.36875748228
135	DALYs (Disability-Adjusted Life Years)	People's Republic of Bangladesh	Both	Age-standardized	Aortic aneurysm	High systolic blood pressure	Rate	2021	3.80649707567	6.50636091795	2.23434934724
127	DALYs (Disability-Adjusted Life Years)	State of Qatar	Both	Age-standardized	Aortic aneurysm	High systolic blood pressure	Rate	2021	3.74592043555	6.750842756819999	1.94854366332
56	DALYs (Disability-Adjusted Life Years)	Republic of Korea	Both	Age-standardized	Aortic aneurysm	High systolic blood pressure	Rate	2021	3.72094308213	5.20547379278	2.3635921445
119	DALYs (Disability-Adjusted Life Years)	Hashemite Kingdom of Jordan	Both	Age-standardized	Aortic aneurysm	High systolic blood pressure	Rate	2021	3.6989530504	5.40656709577	2.40961338364
22	DALYs (Disability-Adjusted Life Years)	Independent State of Papua New Guinea	Both	Age-standardized	Aortic aneurysm	High systolic blood pressure	Rate	2021	3.50872893986	5.55105379527	2.00052563829
26	DALYs (Disability-Adjusted Life Years)	Mongolia	Both	Age-standardized	Aortic aneurysm	High systolic blood pressure	Rate	2021	3.33872147298	4.60337786841	2.25256423864
12	DALYs (Disability-Adjusted Life Years)	Republic of the Union of Myanmar	Both	Age-standardized	Aortic aneurysm	High systolic blood pressure	Rate	2021	3.24958324531	4.62624042231	2.1612155811
101	DALYs (Disability-Adjusted Life Years)	Plurinational State of Bolivia	Both	Age-standardized	Aortic aneurysm	High systolic blood pressure	Rate	2021	3.2234923972	5.05899341943	1.91926255593
154	DALYs (Disability-Adjusted Life Years)	Republic of Mauritius	Both	Age-standardized	Aortic aneurysm	High systolic blood pressure	Rate	2021	3.20698707922	4.18515707491	2.36204497537
103	DALYs (Disability-Adjusted Life Years)	Republic of Ecuador	Both	Age-standardized	Aortic aneurysm	High systolic blood pressure	Rate	2021	3.15276102589	4.668518877069999	2.01025290008
196	DALYs (Disability-Adjusted Life Years)	Puerto Rico	Both	Age-standardized	Aortic aneurysm	High systolic blood pressure	Rate	2021	3.12868664272	4.31051339699	2.2272188744
25	DALYs (Disability-Adjusted Life Years)	Kyrgyz Republic	Both	Age-standardized	Aortic aneurysm	High systolic blood pressure	Rate	2021	3.02650765029	4.29007566008	1.94055112604
157	DALYs (Disability-Adjusted Life Years)	Federal Republic of Somalia	Both	Age-standardized	Aortic aneurysm	High systolic blood pressure	Rate	2021	3.00949169492	7.06144559055	1.32032506421
121	DALYs (Disability-Adjusted Life Years)	State of Kuwait	Both	Age-standardized	Aortic aneurysm	High systolic blood pressure	Rate	2021	2.97216019792	4.14460240613	2.02295704945
7	DALYs (Disability-Adjusted Life Years)	Lao People's Democratic Republic	Both	Age-standardized	Aortic aneurysm	High systolic blood pressure	Rate	2021	2.95728736299	4.39040750725	1.86127704443
150	DALYs (Disability-Adjusted Life Years)	Federal Democratic Republic of Ethiopia	Both	Age-standardized	Aortic aneurysm	High systolic blood pressure	Rate	2021	2.85530359328	5.0202638036	1.40924563905
89	DALYs (Disability-Adjusted Life Years)	Belize	Both	Age-standardized	Aortic aneurysm	High systolic blood pressure	Rate	2021	2.67526468546	3.63958790457	1.85592823133
14	DALYs (Disability-Adjusted Life Years)	Democratic Republic of Timor-Leste	Both	Age-standardized	Aortic aneurysm	High systolic blood pressure	Rate	2021	2.66362853088	4.35795881066	1.60220037589
126	DALYs (Disability-Adjusted Life Years)	Sultanate of Oman	Both	Age-standardized	Aortic aneurysm	High systolic blood pressure	Rate	2021	2.54064039972	4.69347713125	1.28826885709
116	DALYs (Disability-Adjusted Life Years)	Kingdom of Bahrain	Both	Age-standardized	Aortic aneurysm	High systolic blood pressure	Rate	2021	2.53157772803	3.79171959647	1.626851663
139	DALYs (Disability-Adjusted Life Years)	Federal Democratic Republic of Nepal	Both	Age-standardized	Aortic aneurysm	High systolic blood pressure	Rate	2021	2.51559712592	4.17552024567	1.41653283059
124	DALYs (Disability-Adjusted Life Years)	Palestine	Both	Age-standardized	Aortic aneurysm	High systolic blood pressure	Rate	2021	2.39909489423	3.46486152113	1.54577358561
109	DALYs (Disability-Adjusted Life Years)	United Mexican States	Both	Age-standardized	Aortic aneurysm	High systolic blood pressure	Rate	2021	2.14143460104	2.79585515347	1.53363620954
106	DALYs (Disability-Adjusted Life Years)	Republic of El Salvador	Both	Age-standardized	Aortic aneurysm	High systolic blood pressure	Rate	2021	2.04033649844	3.040171621	1.34973016586
11	DALYs (Disability-Adjusted Life Years)	Republic of Maldives	Both	Age-standardized	Aortic aneurysm	High systolic blood pressure	Rate	2021	2.03414979863	3.69991348957	0.85000457025
120	DALYs (Disability-Adjusted Life Years)	Republic of Iraq	Both	Age-standardized	Aortic aneurysm	High systolic blood pressure	Rate	2021	1.99392916861	2.86638693829	1.27937832129
3	DALYs (Disability-Adjusted Life Years)	Democratic People's Republic of Korea	Both	Age-standardized	Aortic aneurysm	High systolic blood pressure	Rate	2021	1.99051275022	3.02139757181	1.2003580668
125	DALYs (Disability-Adjusted Life Years)	Kingdom of Morocco	Both	Age-standardized	Aortic aneurysm	High systolic blood pressure	Rate	2021	1.91078036127	2.65190717471	1.21100613674
102	DALYs (Disability-Adjusted Life Years)	Republic of Peru	Both	Age-standardized	Aortic aneurysm	High systolic blood pressure	Rate	2021	1.90592876714	2.88422089086	1.19620524401
1	DALYs (Disability-Adjusted Life Years)	People's Republic of China	Both	Age-standardized	Aortic aneurysm	High systolic blood pressure	Rate	2021	1.82011675675	2.66557944981	1.1493194733
5	DALYs (Disability-Adjusted Life Years)	Kingdom of Cambodia	Both	Age-standardized	Aortic aneurysm	High systolic blood pressure	Rate	2021	1.80363457064	3.08501821748	0.98617984442
118	DALYs (Disability-Adjusted Life Years)	Islamic Republic of Iran	Both	Age-standardized	Aortic aneurysm	High systolic blood pressure	Rate	2021	1.75068307742	2.30989858982	1.26774853351
117	DALYs (Disability-Adjusted Life Years)	Arab Republic of Egypt	Both	Age-standardized	Aortic aneurysm	High systolic blood pressure	Rate	2021	1.74953533633	2.40593955656	1.176533584
123	DALYs (Disability-Adjusted Life Years)	State of Libya	Both	Age-standardized	Aortic aneurysm	High systolic blood pressure	Rate	2021	1.71210487636	3.05409023785	0.90672375749
129	DALYs (Disability-Adjusted Life Years)	Syrian Arab Republic	Both	Age-standardized	Aortic aneurysm	High systolic blood pressure	Rate	2021	1.66553227185	2.50096145382	1.05148137724
204	DALYs (Disability-Adjusted Life Years)	Republic of Sudan	Both	Age-standardized	Aortic aneurysm	High systolic blood pressure	Rate	2021	1.64809676336	2.61373740153	0.89137711262
107	DALYs (Disability-Adjusted Life Years)	Republic of Guatemala	Both	Age-standardized	Aortic aneurysm	High systolic blood pressure	Rate	2021	1.5443885215	2.07449501114	1.0762187323
110	DALYs (Disability-Adjusted Life Years)	Republic of Nicaragua	Both	Age-standardized	Aortic aneurysm	High systolic blood pressure	Rate	2021	1.39296669546	1.92335735052	0.97391153984
15	DALYs (Disability-Adjusted Life Years)	Republic of Kiribati	Both	Age-standardized	Aortic aneurysm	High systolic blood pressure	Rate	2021	1.38042916394	2.08992526983	0.8372531251700001
131	DALYs (Disability-Adjusted Life Years)	Republic of Tunisia	Both	Age-standardized	Aortic aneurysm	High systolic blood pressure	Rate	2021	1.36329096071	2.1133891758	0.7814638306
114	DALYs (Disability-Adjusted Life Years)	People's Democratic Republic of Algeria	Both	Age-standardized	Aortic aneurysm	High systolic blood pressure	Rate	2021	1.31059321226	1.91540435247	0.8186133339
8	DALYs (Disability-Adjusted Life Years)	Democratic Socialist Republic of Sri Lanka	Both	Age-standardized	Aortic aneurysm	High systolic blood pressure	Rate	2021	1.24591809604	1.92345005892	0.71304245438
133	DALYs (Disability-Adjusted Life Years)	Republic of Yemen	Both	Age-standardized	Aortic aneurysm	High systolic blood pressure	Rate	2021	1.11325952173	1.95982188079	0.56532295495
134	DALYs (Disability-Adjusted Life Years)	Islamic Republic of Afghanistan	Both	Age-standardized	Aortic aneurysm	High systolic blood pressure	Rate	2021	1.03668188922	1.60622887313	0.5884883777400001
29	DALYs (Disability-Adjusted Life Years)	Republic of Tajikistan	Both	Age-standardized	Aortic aneurysm	High systolic blood pressure	Rate	2021	1.02934122415	1.5110122106	0.65426603541
128	DALYs (Disability-Adjusted Life Years)	Kingdom of Saudi Arabia	Both	Age-standardized	Aortic aneurysm	High systolic blood pressure	Rate	2021	0.75100417063	1.13508106525	0.47898268964
