# Supplementary material for: The global burden of aortic aneurysm attributable to hypertension from 1990 to 2021: Current trends and projections for 2050
Source: PLoS One. 2025 Jul 18;20(7):e0327830. doi: 10.1371/journal.pone.0327830 (PMC12273936; doi:10.1371/journal.pone.0327830)
Supplement: S6 Table — (CSV) [file pone.0327830.s007.csv]

	location_id	year	val	SDI	frontier	eff_diff	location_name
32	6	2021	1.82011675675	0.721629759719777	0.2919297015806931	1.528187055169307	China
64	7	2021	1.99051275022	0.569854634067777	0.2915445158183333	1.698968234401667	Democratic People's Republic of Korea
96	8	2021	7.506537376570001	0.874747053187929	0.2911063612636191	7.215431015306382	Taiwan (Province of China)
128	10	2021	1.80363457064	0.473621490708013	0.31498711432625	1.48864745631375	Cambodia
160	11	2021	4.71834185666	0.656868336261681	0.2924229228593334	4.425918933800666	Indonesia
192	12	2021	2.95728736299	0.489136091456599	0.3149161828444355	2.642371180145565	Lao People's Democratic Republic
224	13	2021	17.25303479304	0.742523828414751	0.2912056766150893	16.96182911642491	Malaysia
256	14	2021	2.03414979863	0.650886627343107	0.2917833222187037	1.742366476411296	Maldives
288	15	2021	3.24958324531	0.533900839611906	0.3152549028774107	2.93432834243259	Myanmar
320	16	2021	3.92135870926	0.651219328702707	0.2909935854658929	3.630365123794107	Philippines
352	17	2021	1.24591809604	0.70153493519423	0.2890595458680645	0.9568585501719356	Sri Lanka
384	18	2021	4.95030729355	0.682547932974593	0.2918434141087234	4.658463879441276	Thailand
416	19	2021	2.66362853088	0.444667618881833	0.3150625604271429	2.348565970452857	Timor-Leste
448	20	2021	4.084792129949999	0.627933720680671	0.2915722417056881	3.793219888244312	Viet Nam
480	22	2021	14.68409748969	0.675051630810876	0.2911199668844681	14.39297752280553	Fiji
512	23	2021	1.38042916394	0.527186582842681	0.3151964682286869	1.065232695711313	Kiribati
544	24	2021	8.139065357809999	0.574091128177309	0.2916155682910909	7.847449789518908	Marshall Islands
576	25	2021	8.4808277349	0.587534967103163	0.2928181357150527	8.188009599184948	Micronesia (Federated States of)
608	26	2021	3.50872893986	0.417797443084353	0.3149817368654348	3.193747202994565	Papua New Guinea
640	27	2021	9.35337157521	0.593392769469481	0.2915507412619192	9.061820833948081	Samoa
672	28	2021	4.47259992301	0.429360316406646	0.3149603434413187	4.157639579568681	Solomon Islands
704	29	2021	11.40227802643	0.626349935807987	0.2923921187614607	11.10988590766854	Tonga
736	30	2021	10.2914352044	0.473100705820327	0.3150076500520225	9.976427554347978	Vanuatu
768	33	2021	37.97796797498	0.701833194147139	0.2892982765344681	37.68866969844553	Armenia
800	34	2021	6.190942539929999	0.694851274415291	0.2906472087717431	5.900295331158256	Azerbaijan
832	35	2021	15.2929410823	0.732473604476306	0.2937684747411009	14.9991726075589	Georgia
864	36	2021	11.91055468053	0.725144495100349	0.2914371252376087	11.61911755529239	Kazakhstan
896	37	2021	3.02650765029	0.603979328412055	0.2894864834790566	2.737021166810943	Kyrgyzstan
928	38	2021	3.33872147298	0.617621564638127	0.2902126445484466	3.048508828431553	Mongolia
960	39	2021	1.02934122415	0.541511187051998	0.2995816082839176	0.7297596158660824	Tajikistan
992	40	2021	9.21546414242	0.682160775869611	0.2913674125117242	8.924096729908277	Turkmenistan
1024	41	2021	3.90609178505	0.662621694181816	0.2913463106153846	3.614745474434615	Uzbekistan
1056	43	2021	4.773094686759999	0.706849790878611	0.2928321948495699	4.480262491910429	Albania
1088	44	2021	13.84099788522	0.72307789321024	0.2905303474134426	13.55046753780656	Bosnia and Herzegovina
1120	45	2021	13.25302169426	0.768150939342518	0.2934309519554902	12.95959074230451	Bulgaria
1152	46	2021	14.86303428164	0.798341026936276	0.2925872408936842	14.57044704074631	Croatia
1184	47	2021	11.65445220043	0.828450433122785	0.2908804427042719	11.36357175772573	Czechia
1216	48	2021	16.16859553927	0.790754768173338	0.2931801296768132	15.87541540959319	Hungary
1248	49	2021	10.98982016994	0.750629703270047	0.2910860877337037	10.6987340822063	North Macedonia
1280	50	2021	38.10687109584	0.795800584021403	0.2906349054957658	37.81623619034423	Montenegro
1312	51	2021	12.69862417513	0.812042808667712	0.2902002562816667	12.40842391884833	Poland
1344	52	2021	9.99862152191	0.768453864365965	0.2940681415702174	9.704553380339782	Romania
1376	53	2021	19.16361949049	0.792416293685483	0.2886159060328846	18.87500358445712	Serbia
1408	54	2021	11.0327160217	0.810610529921693	0.2912355853986957	10.74148043630131	Slovakia
1440	55	2021	9.24018816378	0.842430731281465	0.2902159206619588	8.94997224311804	Slovenia
1472	57	2021	21.23599193895	0.784484710906639	0.2897708890598851	20.94622104989011	Belarus
1504	58	2021	15.76302082126	0.844917787360624	0.2913056225569412	15.47171519870306	Estonia
1536	59	2021	15.99509129812	0.830663516299797	0.2923589966634951	15.70273230145651	Latvia
1568	60	2021	17.44726858051	0.856484049109405	0.2920511261790741	17.15521745433092	Lithuania
1600	61	2021	8.7652837851	0.732214875427507	0.2936833440207921	8.471600441079207	Republic of Moldova
1632	62	2021	20.07380448677	0.808536004906566	0.2916721028116842	19.78213238395832	Russian Federation
1664	63	2021	14.10369665051	0.760773912846782	0.2908008282003509	13.81289582230965	Ukraine
1696	66	2021	15.0770725056	0.810234366947283	0.2910913604960361	14.78598114510396	Brunei Darussalam
1728	67	2021	17.15850274662	0.871241812572128	0.2923239087423469	16.86617883787765	Japan
1760	68	2021	3.72094308213	0.886675266756997	0.2896170032212281	3.431326078908772	Republic of Korea
1792	69	2021	4.15396396963	0.856097766112729	0.2912636892312791	3.862700280398721	Singapore
1824	71	2021	6.17043982483	0.844252813727575	0.289728403065	5.880711421765	Australia
1856	72	2021	10.6430983055	0.849442498970719	0.2934908401681633	10.34960746533184	New Zealand
1888	74	2021	12.97709523213	0.869444112735696	0.2915838799287	12.6855113522013	Andorra
1920	75	2021	6.47631655323	0.853837004256539	0.2920654832348246	6.184251069995176	Austria
1952	76	2021	8.02338830229	0.853654015777112	0.2910870948973832	7.732301207392617	Belgium
1984	77	2021	13.07295400549	0.835630545002355	0.2911903854054546	12.78176362008455	Cyprus
2016	78	2021	15.7882645265	0.896424204101212	0.2926678469251402	15.49559667957486	Denmark
2048	79	2021	14.02856023137	0.859831367662218	0.2928235280493406	13.73573670332066	Finland
2080	80	2021	6.6425653263	0.838364875196954	0.2922134902578448	6.350351836042154	France
2112	81	2021	8.99408358216	0.902957091057572	0.2890891013693458	8.704994480790655	Germany
2144	82	2021	11.97520607687	0.791854407912829	0.2896609556294339	11.68554512124057	Greece
2176	83	2021	7.89330005932	0.876361679802766	0.292393878165055	7.600906181154945	Iceland
2208	84	2021	9.0789374192	0.873753849787408	0.2927894033095699	8.786148015890431	Ireland
2240	85	2021	4.32018508939	0.809011651557631	0.2914145669986087	4.028770522391391	Israel
2272	86	2021	6.44566743155	0.805773533613512	0.2928068479297959	6.152860583620203	Italy
2304	87	2021	8.01559373873	0.884428955125693	0.2906131430536082	7.724980595676392	Luxembourg
2336	88	2021	4.67413968756	0.801585033998971	0.2884335620457895	4.38570612551421	Malta
2368	89	2021	11.57548647988	0.888464256397732	0.289218401139902	11.2862680787401	Netherlands
2400	90	2021	15.56823623656	0.916132810119013	0.2911938165435354	15.27704242001647	Norway
2432	91	2021	5.28523542756	0.744151850665712	0.2926157070060606	4.99261972055394	Portugal
2464	92	2021	7.387355107139999	0.769283697979998	0.2917464814217822	7.095608625718217	Spain
2496	93	2021	11.79549781711	0.886880298870342	0.2929752617454023	11.5025225553646	Sweden
2528	94	2021	5.96269183085	0.933059110986638	0.2922584496765625	5.670433381173438	Switzerland
2560	95	2021	10.2963189925	0.859000181772086	0.2902350869964286	10.00608390550357	United Kingdom
2592	97	2021	9.47538956464	0.723122972582249	0.2934462773848052	9.181943287255194	Argentina
2624	98	2021	8.78759153405	0.771514715903929	0.2908493301538462	8.496742203896154	Chile
2656	99	2021	15.35449187596	0.719283444839432	0.2922207458111341	15.06227113014887	Uruguay
2688	101	2021	5.47984274429	0.873170679735405	0.2929087497757983	5.186933994514201	Canada
2720	102	2021	5.8616337553	0.862448354015145	0.2935289617234711	5.568104793576529	United States of America
2752	105	2021	5.92910917209	0.749886887369379	0.2907585946841053	5.638350577405895	Antigua and Barbuda
2784	106	2021	9.60281321923	0.805020667882124	0.2918777987435616	9.31093542048644	Bahamas
2816	107	2021	7.33764883116	0.746748764251474	0.2918612682891346	7.045787562870865	Barbados
2848	108	2021	2.67526468546	0.610229002222948	0.289227323369902	2.386037362090098	Belize
2880	109	2021	9.37260235513	0.668729864363244	0.2901871334005505	9.08241522172945	Cuba
2912	110	2021	12.24187555438	0.746967184749286	0.292281124929902	11.9495944294501	Dominica
2944	111	2021	5.31887724191	0.619388201281128	0.2908544670378049	5.028022774872195	Dominican Republic
2976	112	2021	15.03324350327	0.668993028326993	0.292464448274	14.740779054996	Grenada
3008	113	2021	12.2051411155	0.650812335285137	0.2906109122804951	11.9145302032195	Guyana
3040	114	2021	8.81481194237	0.448278284992742	0.3151200741245283	8.49969186824547	Haiti
3072	115	2021	5.62971876727	0.683263063531091	0.2882382365772043	5.341480530692795	Jamaica
3104	116	2021	14.49071905283	0.672509735365292	0.2914251131118557	14.19929393971814	Saint Lucia
3136	117	2021	6.14596307362	0.637195962512539	0.2907065037280645	5.855256569891935	Saint Vincent and the Grenadines
3168	118	2021	5.46565572785	0.63366573910901	0.2911146099908247	5.174541117859175	Suriname
3200	119	2021	16.58185949795	0.768763253980677	0.2929652437299115	16.28889425422009	Trinidad and Tobago
3232	121	2021	3.2234923972	0.5990107988623	0.2906050534291489	2.932887343770851	Bolivia (Plurinational State of)
3264	122	2021	3.15276102589	0.66101705262103	0.2921559405980612	2.860605085291938	Ecuador
3296	123	2021	1.90592876714	0.662054036755862	0.2877654560832258	1.618163311056775	Peru
3328	125	2021	12.10487259619	0.655442912568827	0.2911861486520354	11.81368644753796	Colombia
3360	126	2021	9.97551697455	0.700340476999325	0.2931160243832381	9.682400950166762	Costa Rica
3392	127	2021	2.04033649844	0.563775187564695	0.291763349748913	1.748573148691087	El Salvador
3424	128	2021	1.5443885215	0.539972423611408	0.2997298342105941	1.244658687289406	Guatemala
3456	129	2021	4.06421352618	0.513037248307344	0.3151337805677	3.7490797456123	Honduras
3488	130	2021	2.14143460104	0.664575304259183	0.2900551549290697	1.851379446110931	Mexico
3520	131	2021	1.39296669546	0.523958472235925	0.3152289892253192	1.077737706234681	Nicaragua
3552	132	2021	6.99865190801	0.708864827518009	0.2932352635712264	6.705416644438774	Panama
3584	133	2021	7.36297841741	0.596513058857335	0.2928135778749495	7.07016483953505	Venezuela (Bolivarian Republic of)
3616	135	2021	15.60070873583	0.65304388724724	0.2898251360785567	15.31088359975144	Brazil
3648	136	2021	11.06642293135	0.635718098852038	0.2920665192833333	10.77435641206667	Paraguay
3680	139	2021	1.31059321226	0.659500924324217	0.2902480482643011	1.020345163995699	Algeria
3712	140	2021	2.53157772803	0.753043204117567	0.2934974231889024	2.238080304841097	Bahrain
3744	141	2021	1.74953533633	0.6067870937016	0.2912685148518692	1.458266821478131	Egypt
3776	142	2021	1.75068307742	0.697207397661899	0.2900192591709091	1.460663818249091	Iran (Islamic Republic of)
3808	143	2021	1.99392916861	0.662626230762701	0.2921621020869474	1.701767066523053	Iraq
3840	144	2021	3.6989530504	0.725307226832443	0.2905208594828572	3.408432190917143	Jordan
3872	145	2021	2.97216019792	0.846651054742869	0.2899145294739175	2.682245668446082	Kuwait
3904	146	2021	8.69433179201	0.74474635096338	0.2923365565617699	8.401995235448231	Lebanon
3936	147	2021	1.71210487636	0.725771398888229	0.2937922992588506	1.41831257710115	Libya
3968	148	2021	1.91078036127	0.562698300927195	0.2935557007695238	1.617224660500476	Morocco
4000	149	2021	2.39909489423	0.631011665054344	0.2921276442108989	2.106967250019101	Palestine
4032	150	2021	2.54064039972	0.773391601871737	0.2909391023992929	2.249701297320707	Oman
4064	151	2021	3.74592043555	0.846860584038945	0.2915535046327161	3.454366930917284	Qatar
4096	152	2021	0.75100417063	0.815143493214829	0.2903136121663266	0.4606905584636735	Saudi Arabia
4128	153	2021	1.66553227185	0.62300407463119	0.2921471677551765	1.373385104094824	Syrian Arab Republic
4160	154	2021	1.36329096071	0.682432215876962	0.2924590915487255	1.070831869161275	Tunisia
4192	155	2021	8.40777221779	0.712692673098478	0.2921775514211651	8.115594666368835	Turkey
4224	156	2021	5.0882157388	0.849317734035032	0.2899486033817241	4.798267135418276	United Arab Emirates
4256	157	2021	1.11325952173	0.450376375244811	0.3150135551837234	0.7982459665462767	Yemen
4288	160	2021	1.03668188922	0.337199997837472	0.3150576856942202	0.7216242035257798	Afghanistan
4320	161	2021	3.80649707567	0.492420884955353	0.3150541687145161	3.491442906955484	Bangladesh
4352	162	2021	4.35049555765	0.473062378179926	0.3154390925299065	4.035056465120093	Bhutan
4384	163	2021	3.86751864169	0.575401649396992	0.2922073282985965	3.575311313391403	India
4416	164	2021	2.51559712592	0.43317463481343	0.3149658557273626	2.200631270192638	Nepal
4448	165	2021	5.48505919356	0.504028688613448	0.314831071750367	5.170228121809632	Pakistan
4480	168	2021	11.44701302863	0.453721949492174	0.3149909794252885	11.13202204920471	Angola
4512	169	2021	8.250605977380001	0.309167689992842	0.3151894101739604	7.93541656720604	Central African Republic
4544	170	2021	13.90857268671	0.583075236262154	0.2916501412918103	13.61692254541819	Congo
4576	171	2021	7.32026553567	0.38317984920136	0.3147149325161225	7.005550603153877	Democratic Republic of the Congo
4608	172	2021	14.33959018225	0.657857455522296	0.292293156919899	14.0472970253301	Equatorial Guinea
4640	173	2021	15.08894817601	0.634691392755259	0.2911146218755046	14.7978335541345	Gabon
4672	175	2021	5.12047310496	0.289374364823265	0.3149206286546018	4.805552476305398	Burundi
4704	176	2021	7.29107675132	0.475978688247514	0.3148266101176531	6.976250141202347	Comoros
4736	177	2021	7.44900230743	0.4879583707169	0.3151605416885294	7.133841765741471	Djibouti
4768	178	2021	6.16918946669	0.403863942828898	0.3154090805721875	5.853780386117812	Eritrea
4800	179	2021	2.85530359328	0.358823295416803	0.3151661562452083	2.540137437034792	Ethiopia
4832	180	2021	6.78478768371	0.523768077100117	0.3150036570358696	6.469784026674131	Kenya
4864	181	2021	9.28170126861	0.40024694263784	0.315157760052907	8.966543508557093	Madagascar
4896	182	2021	7.91145018997	0.384553633730301	0.3151341942600901	7.59631599570991	Malawi
4928	183	2021	3.20698707922	0.718260445552653	0.2911772575964865	2.915809821623513	Mauritius
4960	184	2021	10.80641353805	0.326462613636377	0.315195371924421	10.49121816612558	Mozambique
4992	185	2021	5.80014884051	0.435588705789772	0.3148501932688889	5.485298647241112	Rwanda
5024	186	2021	3.97878648687	0.730150774629382	0.2921794385420213	3.686607048327978	Seychelles
5056	187	2021	3.00949169492	0.0776881089723748	3.00949169492	0	Somalia
5088	189	2021	8.88605380886	0.446568273334685	0.3148092949042727	8.571244513955728	United Republic of Tanzania
5120	190	2021	5.62258183665	0.423261181495743	0.31500360630625	5.307578230343751	Uganda
5152	191	2021	10.60770816121	0.505948954434909	0.3153001946962264	10.29240796651377	Zambia
5184	193	2021	8.61711205188	0.642721628921122	0.2901954891404348	8.326916562739564	Botswana
5216	194	2021	6.721234327259999	0.510393065681381	0.3152854317258	6.405948895534199	Lesotho
5248	195	2021	8.69031594506	0.617564872149664	0.2907202107828724	8.399595734277128	Namibia
5280	196	2021	9.74672065399	0.679626598156588	0.29267213089	9.454048523099999	South Africa
5312	197	2021	9.21834267755	0.58545971329224	0.2912310612072115	8.927111616342788	Eswatini
5344	198	2021	17.45131051044	0.473819486202707	0.3149389764321905	17.13637153400781	Zimbabwe
5376	200	2021	6.06011856498	0.373486574239249	0.3150772361203448	5.745041328859655	Benin
5408	201	2021	6.60489632568	0.285118401552141	0.3148805073308182	6.290015818349182	Burkina Faso
5440	202	2021	10.48180706394	0.479691223419746	0.3151110980866279	10.16669596585337	Cameroon
5472	203	2021	10.69763455952	0.53353453903661	0.3150590890149549	10.38257547050505	Cabo Verde
5504	204	2021	4.94930382497	0.240436018662427	0.3151624322311579	4.634141392738842	Chad
5536	205	2021	10.59316150907	0.425941883067361	0.3149806950088289	10.27818081406117	Côte d'Ivoire
5568	206	2021	10.55570215102	0.40971415951073	0.3152495237662366	10.24045262725376	Gambia
5600	207	2021	11.41824483654	0.564930389658009	0.2900256896957303	11.12821914684427	Ghana
5632	208	2021	6.49475425537	0.33640129335069	0.3155760483649057	6.179178207005094	Guinea
5664	209	2021	9.0943424578	0.353109621364536	0.3150730011130303	8.77926945668697	Guinea-Bissau
5696	210	2021	7.95425112395	0.352442451643965	0.3151788257782759	7.639072298171724	Liberia
5728	211	2021	4.064476723249999	0.268579940925684	0.3151936097153398	3.74928311353466	Mali
5760	212	2021	9.14999477828	0.498945100442996	0.3152316964535484	8.834763081826452	Mauritania
5792	213	2021	4.22612161684	0.168072773803995	1.673428970449915	2.552692646390086	Niger
5824	214	2021	9.76436030502	0.503390832763244	0.3151323586916038	9.449227946328396	Nigeria
5856	215	2021	10.45348442707	0.505413746708186	0.31511868388125	10.13836574318875	Sao Tome and Principe
5888	216	2021	8.808979382450001	0.408054192634391	0.3151746210478351	8.493804761402167	Senegal
5920	217	2021	9.29849236049	0.3586658807038	0.3150391998371559	8.983453160652845	Sierra Leone
5952	218	2021	9.98660681989	0.408533695477986	0.3151863124658065	9.671420507424193	Togo
5984	298	2021	10.51362732237	0.723727533059592	0.2910640823414607	10.22256324002854	American Samoa
6016	305	2021	12.06801712891	0.821365422389484	0.2891706835069643	11.77884644540304	Bermuda
6048	320	2021	10.30502093314	0.779109954659683	0.2913870310312295	10.01363390210877	Cook Islands
6080	349	2021	4.80813236459	0.82621033634361	0.2900302418074757	4.518102122782524	Greenland
6112	351	2021	7.962639305860001	0.803982202863145	0.2931804245996262	7.669458881260375	Guam
6144	367	2021	16.65722305883	0.908262830989574	0.2903116575071739	16.36691140132282	Monaco
6176	369	2021	22.00545150041	0.625177833565553	0.2919312338376923	21.71352026657231	Nauru
6208	374	2021	12.22553878375	0.726222049709539	0.2920447991364815	11.93349398461352	Niue
6240	376	2021	11.7001432372	0.771535213383281	0.2920807396711111	11.40806249752889	Northern Mariana Islands
6272	380	2021	10.36996804919	0.75404693141209	0.2916021045214286	10.07836594466857	Palau
6304	385	2021	3.12868664272	0.825525846914029	0.2929090690135294	2.83577757370647	Puerto Rico
6336	393	2021	8.30883648078	0.754987054945241	0.2903760857388889	8.018460395041112	Saint Kitts and Nevis
6368	396	2021	5.765203215920001	0.888005473958106	0.2901224883268687	5.475080727593132	San Marino
6400	413	2021	11.06813380049	0.68642562083005	0.2889451141684694	10.77918868632153	Tokelau
6432	416	2021	10.04909289747	0.576620529344684	0.2914214332253192	9.757671464244682	Tuvalu
6464	422	2021	6.16065398965	0.821830853383701	0.2906778069075248	5.869976182742476	United States Virgin Islands
6496	435	2021	4.81013875143	0.278371125484101	0.3151613142648246	4.494977437165176	South Sudan
6528	522	2021	1.64809676336	0.54194973514933	0.2994133907801124	1.348683372579888	Sudan
31	6	2020	1.81488660075	0.713364584593745	0.2906494521563	1.5242371485937	China
63	7	2020	1.98814353578	0.56818855103523	0.2913292136181309	1.696814322161869	Democratic People's Republic of Korea
95	8	2020	7.4107069183	0.871247947250766	0.2923974368543	7.1183094814457	Taiwan (Province of China)
127	10	2020	1.78830337167	0.468876053670987	0.3152937059356	1.4730096657344	Cambodia
159	11	2020	4.68887818056	0.651926647922518	0.2933357659680723	4.395542414591928	Indonesia
191	12	2020	2.94980309758	0.484192959345392	0.315145275477265	2.634657822102735	Lao People's Democratic Republic
223	13	2020	15.24824835028	0.738743992650626	0.2910761170953398	14.95717223318466	Malaysia
255	14	2020	1.96430874322	0.647608589281031	0.2911941385334444	1.673114604686555	Maldives
287	15	2020	3.22758709309	0.529434702877063	0.3149882629886022	2.912598830101398	Myanmar
319	16	2020	3.83617204009	0.644867233233664	0.2928843322237963	3.543287707866204	Philippines
351	17	2020	1.17444299252	0.697648535082413	0.2928453242130392	0.8815976683069607	Sri Lanka
383	18	2020	4.91982606442	0.679119989171207	0.2895202209723077	4.630305843447693	Thailand
415	19	2020	2.66061604775	0.442349336035765	0.3152132990051136	2.345402748744887	Timor-Leste
447	20	2020	4.087776703899999	0.623090320139283	0.2896511477215477	3.798125556178452	Viet Nam
479	22	2020	14.70718807356	0.671431490601499	0.2923880782498182	14.41479999531018	Fiji
511	23	2020	1.37195666952	0.523454113096381	0.3150457837162	1.0569108858038	Kiribati
543	24	2020	8.09646352387	0.568837509186186	0.2930248464800893	7.80343867738991	Marshall Islands
575	25	2020	8.428422059699999	0.584527228769055	0.2937375912126733	8.134684468487325	Micronesia (Federated States of)
607	26	2020	3.5459853828	0.415186878578667	0.3153974456790476	3.230587937120952	Papua New Guinea
639	27	2020	9.3692192922	0.590075295612806	0.2927305910564894	9.07648870114351	Samoa
671	28	2020	4.507817721419999	0.426112428669488	0.314961646186854	4.192856075233146	Solomon Islands
703	29	2020	11.34806454896	0.622104455604093	0.292075380715	11.055989168245	Tonga
735	30	2020	10.27355645761	0.470038390856612	0.3150431504605882	9.958513307149412	Vanuatu
767	33	2020	37.65118382905	0.69826889937921	0.291969802446	37.359214026604	Armenia
799	34	2020	6.01894308426	0.692605192199032	0.2924985077426667	5.726444576517333	Azerbaijan
831	35	2020	15.70724394727	0.729125888954526	0.2896342221861682	15.41760972508383	Georgia
863	36	2020	12.06263486616	0.722788768207953	0.2921023139162281	11.77053255224377	Kazakhstan
895	37	2020	3.07574298393	0.600499553804348	0.2924343370478572	2.783308646882143	Kyrgyzstan
927	38	2020	3.41767485331	0.61462963730677	0.2916025236548453	3.126072329655154	Mongolia
959	39	2020	1.00611506805	0.537690530515565	0.3150273883668367	0.6910876796831632	Tajikistan
991	40	2020	9.21089826363	0.678298179976148	0.2911106601628125	8.919787603467187	Turkmenistan
1023	41	2020	3.91156500937	0.659124204371032	0.290858188913964	3.620706820456036	Uzbekistan
1055	43	2020	4.6403578371	0.703790245372837	0.2901567349893069	4.350201102110693	Albania
1087	44	2020	14.5853300031	0.720202056378697	0.2932228258039344	14.29210717729607	Bosnia and Herzegovina
1119	45	2020	13.1506325508	0.765089710642011	0.2890807740321839	12.86155177676781	Bulgaria
1151	46	2020	14.70273743477	0.795462271729482	0.2936758967304	14.4090615380396	Croatia
1183	47	2020	11.51854831835	0.82662663116323	0.292261767085	11.226286551265	Czechia
1215	48	2020	16.33574475016	0.787620389699141	0.2896249708964815	16.04611977926352	Hungary
1247	49	2020	11.08072989933	0.747849899969173	0.2929786699988372	10.78775122933116	North Macedonia
1279	50	2020	40.96482394257	0.792554392852858	0.2901287077858333	40.67469523478417	Montenegro
1311	51	2020	12.52795835396	0.808795317506383	0.2913339161029126	12.23662443785709	Poland
1343	52	2020	9.74476028887	0.764276444363666	0.2891257554141346	9.455634533455864	Romania
1375	53	2020	19.82749284981	0.789183332686432	0.2924090784981652	19.53508377131184	Serbia
1407	54	2020	10.85969236452	0.80830596588062	0.2923642441782353	10.56732812034176	Slovakia
1439	55	2020	9.26415869542	0.840373845574037	0.2927437077566667	8.971414987663334	Slovenia
1471	57	2020	21.24409158039	0.782381564892966	0.2893458162628421	20.95474576412716	Belarus
1503	58	2020	16.21038920833	0.841817139147138	0.2916419773618478	15.91874723096815	Estonia
1535	59	2020	15.79921550644	0.827900448409988	0.2932808559293	15.5059346505107	Latvia
1567	60	2020	17.74261865934	0.85275238761541	0.2905951112536364	17.45202354808636	Lithuania
1599	61	2020	8.70117981949	0.727710540349217	0.290046140341039	8.41113367914896	Republic of Moldova
1631	62	2020	20.15118324257	0.806011474298182	0.2917598987283178	19.85942334384168	Russian Federation
1663	63	2020	14.07067193614	0.759929872218543	0.2918252026520225	13.77884673348798	Ukraine
1695	66	2020	15.2297802367	0.80742409075008	0.292145501147	14.937634735553	Brunei Darussalam
1727	67	2020	16.9911479975	0.869106879336459	0.2927380174715464	16.69840998002845	Japan
1759	68	2020	3.59876359908	0.883717569055359	0.2914763368652873	3.307287262214713	Republic of Korea
1791	69	2020	4.37011285177	0.854296009592945	0.2917860808265179	4.078326770943482	Singapore
1823	71	2020	5.92446625483	0.842051314482691	0.2904585310876344	5.634007723742365	Australia
1855	72	2020	10.45692723836	0.847398736836909	0.2886651682440449	10.16826207011596	New Zealand
1887	74	2020	13.05758169206	0.867449169102346	0.2926450594856989	12.7649366325743	Andorra
1919	75	2020	6.83641429273	0.852020385174284	0.2921005053554717	6.544313787374528	Austria
1951	76	2020	7.74914522836	0.851346648590241	0.2913984488254118	7.457746779534588	Belgium
1983	77	2020	13.33407827796	0.833059522677264	0.289091128567579	13.04498714939242	Cyprus
2015	78	2020	15.99445698641	0.894368296843327	0.2910131876146226	15.70344379879538	Denmark
2047	79	2020	14.14095536995	0.857655552665083	0.2908374230601818	13.85011794688982	Finland
2079	80	2020	6.856647040109999	0.836049443246129	0.2917906561388776	6.564856383971122	France
2111	81	2020	9.13676543219	0.901438614019463	0.2901208794035965	8.846644552786403	Germany
2143	82	2020	11.89530271047	0.789632219998033	0.2929123305740953	11.6023903798959	Greece
2175	83	2020	7.87396313646	0.874323153425611	0.2916328881005834	7.582330248359416	Iceland
2207	84	2020	9.7477611993	0.871958822388357	0.2922535999188542	9.455507599381145	Ireland
2239	85	2020	4.41871388522	0.806351589333701	0.2893411046684211	4.129372780551579	Israel
2271	86	2020	6.316366460189999	0.803635679966778	0.2924445708451613	6.023921889344838	Italy
2303	87	2020	8.01150318728	0.882495316094676	0.2910107082038095	7.720492479076191	Luxembourg
2335	88	2020	4.45958944464	0.798375166241004	0.2921508883093578	4.167438556330642	Malta
2367	89	2020	11.5702917027	0.886558566295774	0.2918613604710753	11.27843034222892	Netherlands
2399	90	2020	15.45861339623	0.914529920283541	0.2910352272972	15.1675781689328	Norway
2431	91	2020	5.24345410901	0.741037384212082	0.2909272372596429	4.952526871750357	Portugal
2463	92	2020	7.25166677346	0.766506025058573	0.2939129578860465	6.957753815573954	Spain
2495	93	2020	12.22167230351	0.88506201036603	0.2907777363697938	11.93089456714021	Sweden
2527	94	2020	5.94967262052	0.932027644512362	0.291699004480375	5.657973616039626	Switzerland
2559	95	2020	10.1376792634	0.856920290432659	0.291480309866421	9.84619895353358	United Kingdom
2591	97	2020	10.3083160818	0.721294302628992	0.2932260021686239	10.01509007963138	Argentina
2623	98	2020	8.69767576313	0.769213676196926	0.2920241528734653	8.405651610256536	Chile
2655	99	2020	14.50820659835	0.716169766093523	0.2914708594375269	14.21673573891247	Uruguay
2687	101	2020	5.47526905167	0.871992631299453	0.288726051566602	5.186543000103398	Canada
2719	102	2020	5.75067523364	0.860792773409847	0.2925161071740964	5.458159126465904	United States of America
2751	105	2020	5.54708519241	0.746345330021488	0.292105974255514	5.254979218154486	Antigua and Barbuda
2783	106	2020	9.64048361107	0.802948018163753	0.2911989130002273	9.349284698069772	Bahamas
2815	107	2020	7.460177164989999	0.74436664552373	0.2913695502098058	7.168807614780193	Barbados
2847	108	2020	2.61505073149	0.607060046133776	0.291647048619	2.323403682871	Belize
2879	109	2020	9.39865342189	0.665210747223401	0.293962246812136	9.104691175077864	Cuba
2911	110	2020	12.22291228381	0.744419943891979	0.2906228634869903	11.93228942032301	Dominica
2943	111	2020	5.59787728318	0.615635625027175	0.2904579760263726	5.307419307153627	Dominican Republic
2975	112	2020	15.14691817901	0.665086346623039	0.2927215188372115	14.85419666017279	Grenada
3007	113	2020	12.22104193785	0.642284644781673	0.2923672120395699	11.92867472581043	Guyana
3039	114	2020	8.86517095522	0.446390613582292	0.3150432088602858	8.550127746359713	Haiti
3071	115	2020	5.50022868284	0.680567176976565	0.2912245012612	5.209004181578799	Jamaica
3103	116	2020	14.0102132934	0.669720489592338	0.2920749725226667	13.71813832087733	Saint Lucia
3135	117	2020	6.068682468990001	0.632860904072373	0.2896682472726744	5.779014221717326	Saint Vincent and the Grenadines
3167	118	2020	5.99451866774	0.630683705083472	0.2889145614994286	5.705604106240572	Suriname
3199	119	2020	16.65712369829	0.766422080818681	0.292355002824874	16.36476869546513	Trinidad and Tobago
3231	121	2020	3.24322771714	0.594854443460131	0.2891178013915455	2.954109915748454	Bolivia (Plurinational State of)
3263	122	2020	3.06797058706	0.65671445724893	0.2893749958709821	2.778595591189018	Ecuador
3295	123	2020	1.93036852785	0.658672243500517	0.2910487047287013	1.639319823121299	Peru
3327	125	2020	11.89627997239	0.650855354021142	0.2903512912208738	11.60592868116913	Colombia
3359	126	2020	9.53928381045	0.696194605172093	0.290192427008427	9.249091383441574	Costa Rica
3391	127	2020	2.08365454924	0.558919894116032	0.2933122169607447	1.790342332279256	El Salvador
3423	128	2020	1.53234569972	0.534571414248156	0.3150059783046875	1.217339721415313	Guatemala
3455	129	2020	4.08030038493	0.508669245938408	0.3151389557145455	3.765161429215455	Honduras
3487	130	2020	2.08468324716	0.660119061584711	0.2910359510910185	1.793647296068982	Mexico
3519	131	2020	1.40615928057	0.520292670400273	0.3151995356731624	1.090959744896838	Nicaragua
3551	132	2020	7.14811719988	0.703788489528527	0.2917214001816832	6.856395799698316	Panama
3583	133	2020	7.209604958	0.60003478118243	0.2922928166128283	6.917312141387171	Venezuela (Bolivarian Republic of)
3615	135	2020	15.59177208876	0.649201568351328	0.2916610507307955	15.30011103802921	Brazil
3647	136	2020	11.01546939846	0.631057688560962	0.2888031735342857	10.72666622492572	Paraguay
3679	139	2020	1.29986502261	0.65365146606094	0.2935002919682222	1.006364730641778	Algeria
3711	140	2020	2.54513170995	0.748103083095047	0.2917953832944565	2.253336326655544	Bahrain
3743	141	2020	1.73444881448	0.597363341129599	0.2902635775719802	1.44418523690802	Egypt
3775	142	2020	1.75682704854	0.691918763371909	0.2917668826984616	1.465060165841538	Iran (Islamic Republic of)
3807	143	2020	1.99420945381	0.653300379638783	0.2922117312595918	1.701997722550408	Iraq
3839	144	2020	3.65903212111	0.720068239915947	0.2918753185278947	3.367156802582105	Jordan
3871	145	2020	3.10761020658	0.843459812023503	0.2904541703125472	2.817156036267452	Kuwait
3903	146	2020	8.68393053371	0.742009720142934	0.2914062026696	8.3925243310404	Lebanon
3935	147	2020	1.71793357601	0.720270392863655	0.2912647780870408	1.426668797922959	Libya
3967	148	2020	1.8898969371	0.555246068582659	0.290528150853458	1.599368786246542	Morocco
3999	149	2020	2.31503360088	0.623810015023286	0.2895609499386586	2.025472650941341	Palestine
4031	150	2020	2.52915996796	0.768854215658189	0.2921955910566379	2.236964376903362	Oman
4063	151	2020	3.74666430222	0.841467395353032	0.2918478372103921	3.454816465009608	Qatar
4095	152	2020	0.7476411412499999	0.810541860714478	0.290217955324359	0.457423185925641	Saudi Arabia
4127	153	2020	1.65158781579	0.61772759307296	0.2909621050441667	1.360625710745833	Syrian Arab Republic
4159	154	2020	1.3391814106	0.677615147910612	0.2923028466355238	1.046878563964476	Tunisia
4191	155	2020	8.452996085170001	0.70579974360086	0.2909762657829897	8.162019819387012	Turkey
4223	156	2020	5.40456841602	0.846151975991622	0.2917762763006542	5.112792139719346	United Arab Emirates
4255	157	2020	1.09852012422	0.44689306923482	0.315217924301978	0.783302199918022	Yemen
4287	160	2020	1.00961770079	0.32983006796412	0.3149413206864286	0.6946763801035714	Afghanistan
4319	161	2020	3.8069284335	0.483079169271683	0.3150464633280208	3.491881970171979	Bangladesh
4351	162	2020	4.31801264912	0.468714478980695	0.3150049822737864	4.003007666846213	Bhutan
4383	163	2020	3.90615242334	0.568138149330912	0.2916751763109091	3.614477247029091	India
4415	164	2020	2.50363203176	0.427417089099115	0.3150498934720619	2.188582138287938	Nepal
4447	165	2020	5.43414204637	0.497364405611904	0.3152069089616327	5.118935137408367	Pakistan
4479	168	2020	11.37546503102	0.447283991858922	0.3151824862022322	11.06028254481777	Angola
4511	169	2020	8.25591977424	0.305426298180724	0.3153256840367046	7.940594090203296	Central African Republic
4543	170	2020	13.85016298085	0.578451546357964	0.2919297245317172	13.55823325631828	Congo
4575	171	2020	7.22114591938	0.376712271159843	0.3149985881239362	6.906147331256063	Democratic Republic of the Congo
4607	172	2020	14.32198565477	0.652124902941809	0.2898114702315842	14.03217418453842	Equatorial Guinea
4639	173	2020	15.08981260467	0.627609647280361	0.2930122697583333	14.79680033491167	Gabon
4671	175	2020	5.084705791159999	0.286496000475545	0.3150395838166964	4.769666207343302	Burundi
4703	176	2020	7.23855201296	0.472003132433584	0.3148168299617046	6.923735182998295	Comoros
4735	177	2020	7.412388301660001	0.481879945321652	0.3152211942848936	7.097167107375108	Djibouti
4767	178	2020	6.123679666629999	0.400459411382762	0.3151755056773333	5.808504160952666	Eritrea
4799	179	2020	2.8025914788	0.353216349837522	0.3152348139008537	2.487356664899147	Ethiopia
4831	180	2020	6.69861620552	0.516136571818187	0.3149958403440187	6.383620365175982	Kenya
4863	181	2020	9.15871685901	0.392778708989164	0.3151834618139583	8.84353339719604	Madagascar
4895	182	2020	7.8771763606	0.377879020413869	0.3151091353718182	7.562067225228182	Malawi
4927	183	2020	3.06799842018	0.714629803881546	0.293066702822233	2.774931717357767	Mauritius
4959	184	2020	10.79278824556	0.320291181995807	0.3148178816654167	10.47797036389458	Mozambique
4991	185	2020	5.71837475124	0.429896595971404	0.314854202568	5.403520548672	Rwanda
5023	186	2020	3.9057808675	0.726663769455011	0.289035838809633	3.616745028690367	Seychelles
5055	187	2020	3.03257531242	0.0763633695596333	3.03257531242	0	Somalia
5087	189	2020	8.78825872408	0.438747237740344	0.3152641504374561	8.472994573642545	United Republic of Tanzania
5119	190	2020	5.57414340905	0.416846079190348	0.3151858340026882	5.258957575047313	Uganda
5151	191	2020	10.6429387956	0.49748556148019	0.3152181319018182	10.32772066369818	Zambia
5183	193	2020	8.700808346619999	0.639275298342726	0.2921262867203704	8.408682059899629	Botswana
5215	194	2020	6.978772209600001	0.50674665490739	0.3153444664275676	6.663427743172433	Lesotho
5247	195	2020	8.79397809094	0.614435889089058	0.2919729235657303	8.50200516737427	Namibia
5279	196	2020	9.66129406491	0.677166096009468	0.2900401632302564	9.371253901679744	South Africa
5311	197	2020	9.57863173962	0.581653071099534	0.2898140476194496	9.288817692000551	Eswatini
5343	198	2020	17.71205456254	0.471573170735407	0.3150438594047728	17.39701070313523	Zimbabwe
5375	200	2020	6.01244310247	0.36696448721315	0.3148277489014634	5.697615353568536	Benin
5407	201	2020	6.58612057837	0.279871317215145	0.3150881731531	6.2710324052169	Burkina Faso
5439	202	2020	10.53586810481	0.472285846440991	0.3149198967676405	10.22094820804236	Cameroon
5471	203	2020	10.73889900774	0.528461594777472	0.3150841712717895	10.42381483646821	Cabo Verde
5503	204	2020	4.91811621608	0.236103082769538	0.3150561270831959	4.603060088996805	Chad
5535	205	2020	10.55431447947	0.419040103341885	0.31534899593048	10.23896548353952	Côte d'Ivoire
5567	206	2020	10.55738303565	0.40452419422916	0.3151908439307143	10.24219219171929	Gambia
5599	207	2020	11.41788223653	0.558462173287852	0.2969843147288235	11.12089792180118	Ghana
5631	208	2020	6.440529567890001	0.329877997039031	0.3150308835343698	6.125498684355631	Guinea
5663	209	2020	9.13996912939	0.347798997943486	0.3151951431052174	8.824773986284782	Guinea-Bissau
5695	210	2020	7.87076067476	0.348133889761756	0.3150373699897959	7.555723304770204	Liberia
5727	211	2020	4.02675656882	0.262629218759395	0.3152398653388393	3.71151670348116	Mali
5759	212	2020	8.93489256693	0.491365602592056	0.3149909839592771	8.619901582970723	Mauritania
5791	213	2020	4.22619733772	0.164539264581005	1.673746839008602	2.552450498711398	Niger
5823	214	2020	9.70277912196	0.496204741160216	0.315233922945567	9.387545199014435	Nigeria
5855	215	2020	10.42332886152	0.497861408762174	0.3151695737535715	10.10815928776643	Sao Tome and Principe
5887	216	2020	8.79459269612	0.401197515620742	0.3152128143409783	8.479379881779023	Senegal
5919	217	2020	9.21968058962	0.352412021842938	0.3152050034530769	8.904475586166923	Sierra Leone
5951	218	2020	9.92811341833	0.402356922397572	0.3152526769621348	9.612860741367864	Togo
5983	298	2020	10.97798746257	0.720838500394591	0.2891659220534952	10.68882154051651	American Samoa
6015	305	2020	11.33828820892	0.819203419907163	0.2918773938694175	11.04641081505058	Bermuda
6047	320	2020	10.29217263809	0.774700577781853	0.2919519153896704	10.00022072270033	Cook Islands
6079	349	2020	5.22333228011	0.824359028380898	0.28951923089875	4.93381304921125	Greenland
6111	351	2020	7.98777435988	0.800969472273547	0.2896616409328916	7.698112718947109	Guam
6143	367	2020	16.69741820494	0.90668543677348	0.2914662348465255	16.40595197009348	Monaco
6175	369	2020	21.97898706879	0.619330076183652	0.2898384355425	21.6891486332475	Nauru
6207	374	2020	12.2302224715	0.722790249813625	0.2937248858708791	11.93649758562912	Niue
6239	376	2020	10.37496853487	0.76942765953698	0.2915809527835849	10.08338758208641	Northern Mariana Islands
6271	380	2020	10.35805947549	0.75278092905906	0.2897034960551547	10.06835597943484	Palau
6303	385	2020	3.0893103884	0.822918436314863	0.2917700041356311	2.797540384264369	Puerto Rico
6335	393	2020	8.22577834409	0.75156840922289	0.2909393204860227	7.934839023603977	Saint Kitts and Nevis
6367	396	2020	6.13764745478	0.886867937194416	0.2917864937373109	5.845860961042689	San Marino
6399	413	2020	10.9644409594	0.682937378311047	0.2908140636543956	10.6736268957456	Tokelau
6431	416	2020	10.04532137643	0.571666102458017	0.2907757550818182	9.754545621348182	Tuvalu
6463	422	2020	6.3164089961	0.819601712348942	0.2928002005358416	6.023608795564158	United States Virgin Islands
6495	435	2020	4.77191554663	0.276787923789994	0.3152716008953125	4.456643945734688	South Sudan
6527	522	2020	1.62035099119	0.533455421993626	0.3153228124073077	1.305028178782692	Sudan
30	6	2019	1.80216892524	0.703686823937232	0.290929239250625	1.511239685989375	China
62	7	2019	1.98529308296	0.566765705893725	0.2899127094036539	1.695380373556346	Democratic People's Republic of Korea
94	8	2019	7.74211854506	0.86741184993072	0.2891635190428972	7.452955026017103	Taiwan (Province of China)
126	10	2019	1.76664986076	0.463643430446969	0.3151342414454311	1.451515619314569	Cambodia
158	11	2019	4.61893576914	0.64686545689526	0.2920363976769412	4.326899371463059	Indonesia
190	12	2019	2.92962738868	0.478811372841658	0.3151427161461459	2.614484672533854	Lao People's Democratic Republic
222	13	2019	17.18739278314	0.734587751127645	0.2895431087758559	16.89784967436414	Malaysia
254	14	2019	2.0669410177	0.643082793641918	0.2924163461069318	1.774524671593068	Maldives
286	15	2019	3.20224926465	0.524108970350153	0.3152033554905883	2.887045909159412	Myanmar
318	16	2019	3.84512131058	0.638547384381803	0.2918510410195455	3.553270269560455	Philippines
350	17	2019	1.30253389809	0.69351606326589	0.2921942802586	1.0103396178314	Sri Lanka
382	18	2019	4.90029137496	0.675273900833315	0.2925422691789286	4.607749105781071	Thailand
414	19	2019	2.64469186925	0.44019584549571	0.315479937955567	2.329211931294433	Timor-Leste
446	20	2019	4.08001010749	0.6177338152062	0.2927455603130631	3.787264547176937	Viet Nam
478	22	2019	14.63270830035	0.667060979290814	0.2901587717402083	14.34254952860979	Fiji
510	23	2019	1.36294673308	0.519441321098362	0.315000817975618	1.047945915104382	Kiribati
542	24	2019	8.073161982190001	0.563428749789962	0.2900182623840425	7.783143719805959	Marshall Islands
574	25	2019	8.407431971000001	0.581195254501754	0.2891329262721818	8.11829904472782	Micronesia (Federated States of)
606	26	2019	3.56460542518	0.412311146526574	0.3151854743800961	3.249419950799904	Papua New Guinea
638	27	2019	9.40570028683	0.586256695142635	0.2924945098579788	9.11320577697202	Samoa
670	28	2019	4.46181116113	0.422736386173248	0.3150646557890099	4.14674650534099	Solomon Islands
702	29	2019	11.29895761149	0.617324063407956	0.2893637454003	11.0095938660897	Tonga
734	30	2019	10.24904084864	0.466276161662358	0.3151541557854717	9.933886692854529	Vanuatu
766	33	2019	37.32740625723	0.694765961567774	0.2919447783164516	37.03546147891355	Armenia
798	34	2019	6.02006833458	0.689834714583805	0.2922419583743809	5.72782637620562	Azerbaijan
830	35	2019	15.44487766681	0.724536461948472	0.2911617992034	15.1537158676066	Georgia
862	36	2019	12.39231404556	0.720797601617411	0.2910323221816854	12.10128172337831	Kazakhstan
894	37	2019	3.07816814148	0.596501638087194	0.2917054072772917	2.786462734202708	Kyrgyzstan
926	38	2019	3.53618253611	0.611250680890372	0.2924783407918391	3.24370419531816	Mongolia
958	39	2019	0.99448272402	0.533769951484441	0.3150808189713462	0.6794019050486539	Tajikistan
990	40	2019	9.15954390202	0.674303535870544	0.2931860506418628	8.866357851378137	Turkmenistan
1022	41	2019	3.9105079482	0.655836959268026	0.2903637025130527	3.620144245686947	Uzbekistan
1054	43	2019	4.856142532250001	0.700287863295906	0.2902071377239024	4.565935394526099	Albania
1086	44	2019	13.89658246686	0.716857124768862	0.2944429550687234	13.60213951179128	Bosnia and Herzegovina
1118	45	2019	13.02793179913	0.762359790844767	0.2916085358029787	12.73632326332702	Bulgaria
1150	46	2019	15.03439199752	0.792475415454183	0.29093360013296	14.74345839738704	Croatia
1182	47	2019	11.78041682763	0.824784472798171	0.2905675113161947	11.48984931631381	Czechia
1214	48	2019	16.46736272383	0.784910308752534	0.2903315415416505	16.17703118228835	Hungary
1246	49	2019	10.3747775398	0.74519356873628	0.2909753890694495	10.08380215073055	North Macedonia
1278	50	2019	39.51916193883	0.789026903095641	0.2930024267407955	39.2261595120892	Montenegro
1310	51	2019	12.60245602658	0.804791331675008	0.2900817161008696	12.31237431047913	Poland
1342	52	2019	9.7776837369	0.760283970607593	0.2908223469953773	9.486861389904623	Romania
1374	53	2019	18.90578733167	0.785768300182747	0.2904291279691919	18.61535820370081	Serbia
1406	54	2019	10.54325243904	0.80644845685688	0.2906252027149107	10.25262723632509	Slovakia
1438	55	2019	9.82139548609	0.838266782297842	0.2898211096249	9.5315743764651	Slovenia
1470	57	2019	21.11342099469	0.780508018535969	0.2923128573317073	20.82110813735829	Belarus
1502	58	2019	16.11324368172	0.838573508963879	0.2900139470242308	15.82322973469577	Estonia
1534	59	2019	15.64006703485	0.824781776742666	0.2910813765584884	15.34898565829151	Latvia
1566	60	2019	17.28694092644	0.847906338850069	0.2925920451121495	16.99434888132785	Lithuania
1598	61	2019	8.63653710122	0.723011647628002	0.2936402675349474	8.342896833685053	Republic of Moldova
1630	62	2019	20.22778747727	0.803658201264112	0.2902739792891765	19.93751349798082	Russian Federation
1662	63	2019	14.90175161557	0.757980081219807	0.2915897491435714	14.61016186642643	Ukraine
1694	66	2019	16.08303213662	0.804499388246421	0.2936343592685869	15.78939777735141	Brunei Darussalam
1726	67	2019	17.2706371877	0.867148183486851	0.2923309717061765	16.97830621599383	Japan
1758	68	2019	3.66325406576	0.88073150966869	0.29204851631	3.37120554945	Republic of Korea
1790	69	2019	4.42519851479	0.852497337757222	0.2928936116410811	4.132304903148919	Singapore
1822	71	2019	6.2729549883	0.839317426059217	0.2911809572155372	5.981774031084464	Australia
1854	72	2019	10.87823943006	0.844533208807291	0.291417016043	10.586822414017	New Zealand
1886	74	2019	15.68976728895	0.865621023596139	0.293405087074	15.396362201876	Andorra
1918	75	2019	7.04080068744	0.849862514846872	0.2929843568830208	6.747816330556979	Austria
1950	76	2019	8.37437899238	0.849498394807879	0.2893787777127835	8.085000214667216	Belgium
1982	77	2019	14.2506952483	0.830980727806796	0.2920636619216667	13.95863158637833	Cyprus
2014	78	2019	16.39141278429	0.891624571480342	0.2905220179141111	16.10089076637589	Denmark
2046	79	2019	14.32488602155	0.855365178519151	0.2907908318873563	14.03409518966264	Finland
2078	80	2019	6.95339543731	0.833772804699999	0.2920831164989474	6.661312320811053	France
2110	81	2019	9.31755850412	0.899703158084962	0.289644342708642	9.027914161411358	Germany
2142	82	2019	11.61752237187	0.788138138237775	0.2897937491681132	11.32772862270189	Greece
2174	83	2019	8.26006039684	0.872425580161805	0.2914450881492233	7.968615308690777	Iceland
2206	84	2019	10.49100318149	0.869412503348037	0.2913886352075	10.1996145462825	Ireland
2238	85	2019	4.60449331682	0.803232990528098	0.291904329112165	4.312588987707835	Israel
2270	86	2019	6.41254890535	0.801530020572533	0.2906620086715464	6.121886896678454	Italy
2302	87	2019	8.65468333335	0.880593895218451	0.2909612396681905	8.36372209368181	Luxembourg
2334	88	2019	4.93544090413	0.795197845728697	0.2918752852891346	4.643565618840865	Malta
2366	89	2019	11.79606992272	0.884643839807538	0.2917780700693333	11.50429185265067	Netherlands
2398	90	2019	15.97259311736	0.912278760654598	0.2900804307276842	15.68251268663232	Norway
2430	91	2019	5.47745981213	0.738090480746574	0.2908481912903961	5.186611620839604	Portugal
2462	92	2019	7.711588192080001	0.763942918439527	0.2913781309865455	7.420210061093456	Spain
2494	93	2019	12.81114577698	0.882984115679233	0.2909456718649524	12.52020010511505	Sweden
2526	94	2019	6.22132004985	0.930682101951976	0.2905949482616279	5.930725101588372	Switzerland
2558	95	2019	10.61805250284	0.854130572600886	0.2892863670231764	10.32876613581682	United Kingdom
2590	97	2019	10.55854574806	0.719002842751183	0.2927925884961539	10.26575315956385	Argentina
2622	98	2019	9.23181893212	0.765120322816907	0.2925773448703846	8.939241587249615	Chile
2654	99	2019	15.29632810228	0.712536588078123	0.2896055040558947	15.0067225982241	Uruguay
2686	101	2019	5.81742866508	0.870554479228955	0.2891081009659091	5.52832056411409	Canada
2718	102	2019	5.7317543644	0.858578064552935	0.2926293118801042	5.439125052519897	United States of America
2750	105	2019	5.75165720435	0.743052960248658	0.2928391701252577	5.458818034224742	Antigua and Barbuda
2782	106	2019	9.73252898368	0.801033070483021	0.2912933644567544	9.441235619223246	Bahamas
2814	107	2019	7.83950855836	0.742239308607991	0.2914730158544445	7.548035542505556	Barbados
2846	108	2019	2.81310374204	0.603351601174544	0.2888846547039131	2.524219087336087	Belize
2878	109	2019	9.47893289461	0.661674716522849	0.2923033271335484	9.186629567476452	Cuba
2910	110	2019	12.18006178533	0.74213206575999	0.2902764083478889	11.88978537698211	Dominica
2942	111	2019	5.169210558890001	0.611913021025697	0.2908391497624468	4.878371409127554	Dominican Republic
2974	112	2019	15.00889851999	0.660808511595714	0.2907870309927273	14.71811148899727	Grenada
3006	113	2019	12.13417118834	0.633640346503077	0.2913429460429671	11.84282824229703	Guyana
3038	114	2019	8.91283722282	0.444328853815805	0.3151275162785714	8.597709706541428	Haiti
3070	115	2019	5.67710302312	0.677778539230129	0.2924468278581968	5.384656195261803	Jamaica
3102	116	2019	13.47158860313	0.666840358993444	0.2914165984051887	13.18017200472481	Saint Lucia
3134	117	2019	6.04766623494	0.628325985755241	0.2892015898383146	5.758464645101686	Saint Vincent and the Grenadines
3166	118	2019	6.12382169409	0.62789678100938	0.2938743317746552	5.829947362315345	Suriname
3198	119	2019	16.36977596896	0.764169599010201	0.2880280507817172	16.08174791817828	Trinidad and Tobago
3230	121	2019	3.24479056975	0.590692043089904	0.2902892779957333	2.954501291754267	Bolivia (Plurinational State of)
3262	122	2019	3.14417740031	0.651787987044895	0.2935404951342857	2.850636905175715	Ecuador
3294	123	2019	1.9978785675	0.655433734747709	0.2926133231954945	1.705265244304505	Peru
3326	125	2019	11.02213199135	0.646038852086803	0.2915867507806522	10.73054524056935	Colombia
3358	126	2019	9.6788401648	0.690049088214507	0.2906819333144737	9.388158231485527	Costa Rica
3390	127	2019	2.04156760923	0.55403164778242	0.295180137428427	1.746387471801573	El Salvador
3422	128	2019	1.57974126854	0.528630469662807	0.3151759323689412	1.264565336171059	Guatemala
3454	129	2019	4.08323950713	0.504156505325121	0.3151693127474038	3.768070194382596	Honduras
3486	130	2019	2.01863116201	0.655095338007006	0.2915620163880734	1.727069145621927	Mexico
3518	131	2019	1.47309258619	0.516597045511253	0.3149143073416495	1.158178278848351	Nicaragua
3550	132	2019	6.93510471943	0.696670680246603	0.2890706383316304	6.646034081098369	Panama
3582	133	2019	7.06093834372	0.602313886713059	0.2903326179284762	6.770605725791524	Venezuela (Bolivarian Republic of)
3614	135	2019	15.40412033461	0.645298005000543	0.2901057969328155	15.11401453767719	Brazil
3646	136	2019	11.47920380019	0.626070139299015	0.2901239211868932	11.18907987900311	Paraguay
3678	139	2019	1.2787727602	0.648210784879009	0.2911793895704	0.9875933706296001	Algeria
3710	140	2019	2.53518469443	0.742847804247627	0.291527012757835	2.243657681672165	Bahrain
3742	141	2019	1.70286851045	0.587736876524439	0.29099830331	1.41187020714	Egypt
3774	142	2019	1.89265275959	0.686741661948379	0.2925361758574445	1.600116583732555	Iran (Islamic Republic of)
3806	143	2019	1.92068404918	0.64363531790137	0.2921275520996154	1.628556497080385	Iraq
3838	144	2019	3.59379173732	0.714998945753142	0.2936489966441667	3.300142740675834	Jordan
3870	145	2019	2.83527842841	0.839688306553232	0.2899295574188637	2.545348870991136	Kuwait
3902	146	2019	8.630019320759999	0.738644009352405	0.2902894155542424	8.339729905205756	Lebanon
3934	147	2019	1.71763757901	0.716157238515615	0.2899857388788095	1.42765184013119	Libya
3966	148	2019	1.85504940984	0.547837444469332	0.2964223868869412	1.558627022953059	Morocco
3998	149	2019	2.31601078114	0.616466838514416	0.2931318473048039	2.022878933835196	Palestine
4030	150	2019	2.59920969464	0.764527863267196	0.2891438887818557	2.310065805858144	Oman
4062	151	2019	3.63753044724	0.835805284348454	0.2923952778439561	3.345135169396044	Qatar
4094	152	2019	0.7440290551400001	0.806087840988648	0.2920019823871875	0.4520270727528126	Saudi Arabia
4126	153	2019	1.63131189739	0.613336835963498	0.2917296438132673	1.339582253576733	Syrian Arab Republic
4158	154	2019	1.3345215011	0.673170551594905	0.2912734109884685	1.043248090111532	Tunisia
4190	155	2019	8.40213643491	0.69826377357682	0.2918937201964706	8.110242714713529	Turkey
4222	156	2019	7.33210970436	0.842985326255825	0.2913474635111504	7.040762240848849	United Arab Emirates
4254	157	2019	1.07614242554	0.444001399873635	0.314926137559011	0.7612162879809891	Yemen
4286	160	2019	0.98609821016	0.322454046974177	0.3149904837015094	0.6711077264584906	Afghanistan
4318	161	2019	3.77848343922	0.473264997623618	0.3150658405046808	3.463417598715319	Bangladesh
4350	162	2019	4.26953047883	0.464633353490442	0.3149327020744792	3.954597776755521	Bhutan
4382	163	2019	3.93263411859	0.560809926886154	0.2943329762116814	3.638301142378318	India
4414	164	2019	2.48022705831	0.42200725174098	0.3149439758859048	2.165283082424095	Nepal
4446	165	2019	5.35488550171	0.491022981031026	0.3150201084585714	5.039865393251429	Pakistan
4478	168	2019	11.21742269295	0.440454598010708	0.3150096744845918	10.90241301846541	Angola
4510	169	2019	8.25502925534	0.301953064146936	0.3152223229068132	7.939806932433187	Central African Republic
4542	170	2019	13.73452781515	0.573373665303225	0.2910843458156627	13.44344346933434	Congo
4574	171	2019	7.104978206449999	0.36934068409702	0.314976009640098	6.790002196809901	Democratic Republic of the Congo
4606	172	2019	14.23145051377	0.645303092753852	0.2920293794640698	13.93942113430593	Equatorial Guinea
4638	173	2019	15.08326373235	0.619904726884927	0.2909003483787234	14.79236338397128	Gabon
4670	175	2019	5.07119258542	0.283442514974853	0.3149686720603191	4.756223913359681	Burundi
4702	176	2019	7.112300886630001	0.46738801351741	0.315096425074375	6.797204461555626	Comoros
4734	177	2019	7.38272363924	0.475263242846912	0.3150666014573563	7.067657037782643	Djibouti
4766	178	2019	6.07775765402	0.396330558249013	0.315220490833617	5.762537163186383	Eritrea
4798	179	2019	2.74297265089	0.346422663706934	0.3151491741953192	2.427823476694681	Ethiopia
4830	180	2019	6.58244713789	0.508004210679317	0.315028813979469	6.267418323910531	Kenya
4862	181	2019	9.01942881284	0.384209195656002	0.3148174367138462	8.704611376126152	Madagascar
4894	182	2019	7.81014091963	0.37011460502829	0.3153476790301191	7.494793240599881	Malawi
4926	183	2019	3.1690651988	0.710935044634248	0.2905373447759017	2.878527854024099	Mauritius
4958	184	2019	10.77890092849	0.313174508096083	0.3149897903692593	10.46391113812074	Mozambique
4990	185	2019	5.61636824323	0.42308672715334	0.3151479031780556	5.301220340051945	Rwanda
5022	186	2019	4.52563151169	0.722073684746157	0.2912483328960909	4.23438317879391	Seychelles
5054	187	2019	3.04190824493	0.0749798109966195	3.040874463708367	0.001033781221632779	Somalia
5086	189	2019	8.67072846629	0.430225378925537	0.3154100600688764	8.355318406221125	United Republic of Tanzania
5118	190	2019	5.50030399536	0.408431557149204	0.3151412901223232	5.185162705237677	Uganda
5150	191	2019	10.55322594763	0.487911522977487	0.3149714314238739	10.23825451620613	Zambia
5182	193	2019	8.68596316064	0.635324093279727	0.2904112419312766	8.395551918708723	Botswana
5214	194	2019	6.997579878650001	0.502457316539537	0.314986498847766	6.682593379802235	Lesotho
5246	195	2019	8.80572519536	0.610921091420642	0.2913352823154918	8.514389913044509	Namibia
5278	196	2019	9.43430001973	0.674041036954557	0.2926928443987826	9.141607175331217	South Africa
5310	197	2019	9.72575432382	0.577206305034792	0.291428062078617	9.434326261741383	Eswatini
5342	198	2019	17.67758723451	0.46838443787862	0.3150404624951136	17.36254677201489	Zimbabwe
5374	200	2019	5.89394931954	0.360031163133997	0.3154035783303409	5.578545741209659	Benin
5406	201	2019	6.583749466970001	0.274287092352859	0.3152638638518261	6.268485603118174	Burkina Faso
5438	202	2019	10.58027017918	0.464246472572462	0.3151489171650527	10.26512126201495	Cameroon
5470	203	2019	10.7579190819	0.522488008219635	0.3152929620338462	10.44262611986615	Cabo Verde
5502	204	2019	4.87960822161	0.231704754518571	0.3150579060645361	4.564550315545464	Chad
5534	205	2019	10.4717168675	0.411725580444537	0.3148737500253572	10.15684311747464	Côte d'Ivoire
5566	206	2019	10.62659778663	0.39918978005783	0.3152222088222222	10.31137557780778	Gambia
5598	207	2019	11.37574573333	0.551632026781383	0.2952159363886047	11.08052979694139	Ghana
5630	208	2019	6.37471326813	0.322839848435435	0.3150659362666667	6.059647331863333	Guinea
5662	209	2019	9.15681350453	0.342156114875433	0.3150061939818095	8.841807310548191	Guinea-Bissau
5694	210	2019	7.773870334400001	0.343403262226321	0.3148923899736	7.458977944426401	Liberia
5726	211	2019	3.99644324138	0.256250745993336	0.3149509671686022	3.681492274211398	Mali
5758	212	2019	8.81853963354	0.483767737935156	0.3151894751316304	8.50335015840837	Mauritania
5790	213	2019	4.199755959	0.160889483579043	1.67516319062495	2.52459276837505	Niger
5822	214	2019	9.69344767799	0.488787361344695	0.3149220438595789	9.37852563413042	Nigeria
5854	215	2019	10.32043989124	0.489838229899105	0.3153006744919192	10.00513921674808	Sao Tome and Principe
5886	216	2019	8.76362750257	0.394012316088147	0.3150453119875701	8.44858219058243	Senegal
5918	217	2019	9.14783894831	0.345770018534214	0.3149054736626531	8.832933474647346	Sierra Leone
5950	218	2019	9.87913334234	0.395667268909215	0.3150386869814286	9.56409465535857	Togo
5982	298	2019	10.47687057669	0.717308133053242	0.2916909117062921	10.18517966498371	American Samoa
6014	305	2019	11.96359333499	0.817000338369953	0.2924683523398901	11.67112498265011	Bermuda
6046	320	2019	10.29987895748	0.769795912507863	0.2916170506304717	10.00826190684953	Cook Islands
6078	349	2019	5.09704589951	0.822339996424292	0.2926724706723853	4.804373428837615	Greenland
6110	351	2019	8.73827406627	0.796775451912585	0.2908278149710309	8.447446251298969	Guam
6142	367	2019	16.92265385937	0.905030990844668	0.2918051039955	16.6308487553745	Monaco
6174	369	2019	22.00993874135	0.612697252950554	0.2911096473012658	21.71882909404873	Nauru
6206	374	2019	12.18104447858	0.719078885206029	0.2930288315962136	11.88801564698379	Niue
6238	376	2019	10.64113292329	0.765770647172973	0.2924865324511	10.3486463908389	Northern Mariana Islands
6270	380	2019	10.36794911898	0.750715306594841	0.2906601016029907	10.07728901737701	Palau
6302	385	2019	3.06130530836	0.818843190899062	0.2894337616483486	2.771871546711651	Puerto Rico
6334	393	2019	8.21523031222	0.748152066317114	0.2917776924409278	7.923452619779072	Saint Kitts and Nevis
6366	396	2019	9.26963387319	0.886200660194545	0.2902543954255682	8.97937947776443	San Marino
6398	413	2019	10.82242974219	0.679247839201533	0.2920131503062106	10.53041659188379	Tokelau
6430	416	2019	10.03189398834	0.566045488622333	0.2908615606806931	9.741032427659308	Tuvalu
6462	422	2019	7.14985035997	0.817429008110061	0.2912423022843333	6.858608057685667	United States Virgin Islands
6494	435	2019	4.72877215739	0.275706200830302	0.3151177157063725	4.413654441683628	South Sudan
6526	522	2019	1.58583795249	0.525009122461798	0.3148434304183495	1.27099452207165	Sudan
29	6	2018	1.77663587968	0.693717996192013	0.2902170064810101	1.48641887319899	China
61	7	2018	1.97814801029	0.565161484391211	0.2918373874792308	1.686310622810769	Democratic People's Republic of Korea
93	8	2018	7.71314021221	0.863158360983117	0.292510620252844	7.420629591957156	Taiwan (Province of China)
125	10	2018	1.74401283746	0.457341489845745	0.3150040304577381	1.429008807002262	Cambodia
157	11	2018	4.55859303524	0.640948750163115	0.2930992045451	4.265493830694901	Indonesia
189	12	2018	2.90644528734	0.472618102538068	0.3149786806453398	2.59146660669466	Lao People's Democratic Republic
221	13	2018	17.05954030253	0.72938807812528	0.2901075256672	16.7694327768628	Malaysia
253	14	2018	2.0489140192	0.637205659403498	0.2907288684920225	1.758185150707978	Maldives
285	15	2018	3.17596133453	0.517557469010629	0.3151822810368868	2.860779053493113	Myanmar
317	16	2018	3.79202358288	0.630464275930184	0.2897250849504505	3.50229849792955	Philippines
349	17	2018	1.32763372109	0.688125858195178	0.2911433320301961	1.036490389059804	Sri Lanka
381	18	2018	4.75061672765	0.670225586853729	0.2904808115186607	4.460135916131339	Thailand
413	19	2018	2.61712249399	0.437018662969572	0.3149107330332967	2.302211760956704	Timor-Leste
445	20	2018	4.05550658144	0.611351406113218	0.2930996733634146	3.762406908076585	Viet Nam
477	22	2018	14.6205754515	0.661991453647996	0.292270520019802	14.3283049314802	Fiji
509	23	2018	1.3566158773	0.514810383548853	0.3150198833914286	1.041595993908571	Kiribati
541	24	2018	8.057768133649999	0.557599278468739	0.2934866274202326	7.764281506229766	Marshall Islands
573	25	2018	8.363751406919999	0.577555080818811	0.2925679950770707	8.071183411842927	Micronesia (Federated States of)
605	26	2018	3.51811052992	0.409165082697567	0.3152324901120879	3.202878039807912	Papua New Guinea
637	27	2018	9.45335006239	0.582320660518804	0.2919415681787356	9.161408494211264	Samoa
669	28	2018	4.39246783318	0.418889220879761	0.3150602288167593	4.07740760436324	Solomon Islands
701	29	2018	11.25462970664	0.611953941537156	0.2902309007747	10.9643988058653	Tonga
733	30	2018	10.23813104094	0.462080220969235	0.3152486675812149	9.922882373358785	Vanuatu
765	33	2018	38.23624248463	0.690276871944721	0.2910373226988043	37.94520516193119	Armenia
797	34	2018	5.72303495258	0.68656109318329	0.2907114212095575	5.432323531370442	Azerbaijan
829	35	2018	15.69212389002	0.717993653891294	0.2906933401635	15.4014305498565	Georgia
861	36	2018	12.32294429279	0.718531998551374	0.2894084547409616	12.03353583804904	Kazakhstan
893	37	2018	3.14414711735	0.591237134219733	0.2913361118841739	2.852811005465826	Kyrgyzstan
925	38	2018	3.43555432443	0.607501833007913	0.291908832245	3.143645492185	Mongolia
957	39	2018	1.00964864137	0.529153916295379	0.3151153917134409	0.6945332496565593	Tajikistan
989	40	2018	8.99590524608	0.669433598508271	0.2924535381580682	8.703451707921932	Turkmenistan
1021	41	2018	4.08581839854	0.651918144182724	0.2908559731101	3.7949624254299	Uzbekistan
1053	43	2018	4.68672249044	0.695566877664306	0.2905349691200981	4.396187521319902	Albania
1085	44	2018	13.51236552409	0.712347302038319	0.2906069921240594	13.22175853196594	Bosnia and Herzegovina
1117	45	2018	12.98972374678	0.759148460251881	0.2880754365902971	12.7016483101897	Bulgaria
1149	46	2018	15.37007491275	0.788671410129235	0.2924542832767709	15.07762062947323	Croatia
1181	47	2018	11.95354117462	0.822034486079137	0.2914913038835714	11.66204987073643	Czechia
1213	48	2018	17.46976008443	0.782083661193681	0.2925944828803334	17.17716560154967	Hungary
1245	49	2018	9.93067959354	0.741334369868002	0.28882817552	9.64185141802	North Macedonia
1277	50	2018	38.87828622717	0.784408971391706	0.2898630297506422	38.58842319741936	Montenegro
1309	51	2018	13.2016278392	0.79947898187813	0.2903137886915385	12.91131405050846	Poland
1341	52	2018	9.78357931876	0.755533333480467	0.2926236786262627	9.490955640133736	Romania
1373	53	2018	18.60132026345	0.781494973790012	0.2930566362432711	18.30826362720673	Serbia
1405	54	2018	10.75967227338	0.804357302109054	0.2913547477398936	10.46831752564011	Slovakia
1437	55	2018	10.41529004401	0.835472480610787	0.2920942579786538	10.12319578603135	Slovenia
1469	57	2018	20.55298681661	0.776568956673705	0.2919506787020588	20.26103613790794	Belarus
1501	58	2018	16.7518058651	0.834566296193434	0.2889414630582955	16.4628644020417	Estonia
1533	59	2018	16.58332193323	0.821419809272627	0.2913855644532353	16.29193636877676	Latvia
1565	60	2018	17.17531505954	0.841918910402675	0.2899153943738889	16.88539966516611	Lithuania
1597	61	2018	8.62897011445	0.717244426652362	0.2931009214201818	8.335869193029819	Republic of Moldova
1629	62	2018	20.23881091457	0.800108144129611	0.2894224166602222	19.94938849790978	Russian Federation
1661	63	2018	14.701087785	0.754451727274318	0.2901789756256818	14.41090880937432	Ukraine
1693	66	2018	16.50405355221	0.801436553226482	0.291679830215	16.212373721995	Brunei Darussalam
1725	67	2018	17.11511346959	0.864237136659234	0.2918614759369072	16.82325199365309	Japan
1757	68	2018	3.64162055849	0.876823316849569	0.2902077677930488	3.351412790696951	Republic of Korea
1789	69	2018	4.61675785581	0.850762728725121	0.2910482213394118	4.325709634470589	Singapore
1821	71	2018	6.09022432181	0.835354624190932	0.29225568475	5.79796863706	Australia
1853	72	2018	10.87856979868	0.840597863184845	0.2898755742214706	10.58869422445853	New Zealand
1885	74	2018	15.88703647956	0.862588950920789	0.2906986432132324	15.59633783634677	Andorra
1917	75	2018	7.36456733715	0.846614470307794	0.289687531992353	7.074879805157646	Austria
1949	76	2018	8.58438585387	0.846617625234845	0.2907944021006594	8.293591451769341	Belgium
1981	77	2018	14.17045876104	0.828343243063834	0.2910078038577358	13.87945095718226	Cyprus
2013	78	2018	16.74128916557	0.887529846224258	0.2932854810359804	16.44800368453402	Denmark
2045	79	2018	14.62610430686	0.852202943239694	0.2906432151445349	14.33546109171547	Finland
2077	80	2018	7.074706828319999	0.830448590187259	0.2904201365318868	6.784286691788113	France
2109	81	2018	9.23472616265	0.896975545420426	0.2927863658175862	8.941939796832415	Germany
2141	82	2018	11.45747028522	0.785999752836636	0.2917664395079661	11.16570384571203	Greece
2173	83	2018	8.58743364155	0.869219821760483	0.2914919533255856	8.295941688224413	Iceland
2205	84	2018	10.78430842054	0.863925284412195	0.2893596712268	10.4949487493132	Ireland
2237	85	2018	4.63994696475	0.799124993659694	0.2915149909658333	4.348431973784167	Israel
2269	86	2018	6.539889538970001	0.798362690372083	0.2906421759125234	6.249247363057477	Italy
2301	87	2018	9.05112848967	0.878637895036722	0.292772241637027	8.758356248032975	Luxembourg
2333	88	2018	4.97764745031	0.79096561824237	0.2907990732724299	4.68684837703757	Malta
2365	89	2018	11.95908385953	0.881900218359353	0.2915020516626087	11.66758180786739	Netherlands
2397	90	2018	15.78615614543	0.909261782035669	0.2907810019668	15.4953751434632	Norway
2429	91	2018	5.53509051146	0.73440294716366	0.2917596184156731	5.243330893044327	Portugal
2461	92	2018	7.87995569755	0.760659574783565	0.289597742697931	7.590357954852069	Spain
2493	93	2018	13.36481362526	0.879888911893351	0.291167623410202	13.0736460018498	Sweden
2525	94	2018	6.582184884409999	0.928550590010717	0.2922845945552381	6.289900289854761	Switzerland
2557	95	2018	10.99681065033	0.849969787501756	0.2908385481135577	10.70597210221644	United Kingdom
2589	97	2018	10.73879222524	0.712888693454577	0.29162051946	10.44717170578	Argentina
2621	98	2018	9.18083804535	0.758625713610628	0.2905828070809	8.8902552382691	Chile
2653	99	2018	15.22151313464	0.706904930126484	0.2927858973514954	14.92872723728851	Uruguay
2685	101	2018	5.86273401557	0.867905541356997	0.2917207745111579	5.571013241058842	Canada
2717	102	2018	5.70346137045	0.855049193484192	0.2938698683612371	5.409591502088763	United States of America
2749	105	2018	5.627377875400001	0.738879105607608	0.2909029492053846	5.336474926194616	Antigua and Barbuda
2781	106	2018	9.7347068064	0.798179034346548	0.290067054149359	9.444639752250641	Bahamas
2813	107	2018	7.33226809394	0.739531436514553	0.2917138762960465	7.040554217643953	Barbados
2845	108	2018	2.8517962434	0.598512014950432	0.2933957339884783	2.558400509411522	Belize
2877	109	2018	9.21770426907	0.65685865401747	0.2938454990786207	8.923858769991378	Cuba
2909	110	2018	12.15737525166	0.738935953651369	0.2918349129981905	11.86554033866181	Dominica
2941	111	2018	5.193210945230001	0.606960838531609	0.291236129999394	4.901974815230607	Dominican Republic
2973	112	2018	14.63569747988	0.655372772077438	0.2907669304552222	14.34493054942478	Grenada
3005	113	2018	12.14126554117	0.627167040808132	0.291996974387033	11.84926856678297	Guyana
3037	114	2018	8.907324814039999	0.44167892537118	0.3149924439067925	8.592332370133207	Haiti
3069	115	2018	5.67137416217	0.674075312952044	0.2918216711627473	5.379552491007253	Jamaica
3101	116	2018	13.32076301445	0.663086681831917	0.2916670826951087	13.02909593175489	Saint Lucia
3133	117	2018	5.92905363412	0.622634944331176	0.2925992158383168	5.636454418281683	Saint Vincent and the Grenadines
3165	118	2018	6.01686732191	0.624708011000566	0.2906645173708333	5.726202804539167	Suriname
3197	119	2018	16.38862859872	0.761241990776049	0.2910734854001087	16.09755511331989	Trinidad and Tobago
3229	121	2018	3.22316946429	0.585184106450667	0.2900486353006731	2.933120828989327	Bolivia (Plurinational State of)
3261	122	2018	3.11707844234	0.645888520186892	0.2913718854123424	2.825706556927658	Ecuador
3293	123	2018	1.82128896221	0.650977317324287	0.2930756591905983	1.528213303019402	Peru
3325	125	2018	10.03972005387	0.640255071652482	0.2939371471427619	9.74578290672724	Colombia
3357	126	2018	9.68034280243	0.681296147310122	0.2906453445769792	9.38969745785302	Costa Rica
3389	127	2018	2.00762201461	0.548143173580896	0.2983171049893815	1.709304909620618	El Salvador
3421	128	2018	1.47099000406	0.52099546880295	0.3153590886949558	1.155630915365044	Guatemala
3453	129	2018	4.08109420853	0.498657226690384	0.3151609561535922	3.765933252376407	Honduras
3485	130	2018	1.98819864529	0.649053317386265	0.2908512177962857	1.697347427493714	Mexico
3517	131	2018	1.4962746733	0.512338227599941	0.3149143960292392	1.181360277270761	Nicaragua
3549	132	2018	6.93654091094	0.686719924606419	0.2920843875826263	6.644456523357373	Panama
3581	133	2018	6.98056115607	0.604068247287088	0.2913192905194737	6.689241865550526	Venezuela (Bolivarian Republic of)
3613	135	2018	15.34850151505	0.640802974287966	0.291217625115	15.057283889935	Brazil
3645	136	2018	11.26802449466	0.620032361543249	0.2912269926584906	10.97679750200151	Paraguay
3677	139	2018	1.25403202868	0.642500039273145	0.2918385000469474	0.9621935286330525	Algeria
3709	140	2018	2.49439849679	0.736192583172625	0.2899995396234021	2.204398957166598	Bahrain
3741	141	2018	1.71035997927	0.577442786164725	0.2907454751007609	1.419614504169239	Egypt
3773	142	2018	1.87316491962	0.680909620594576	0.2920626905343878	1.581102229085612	Iran (Islamic Republic of)
3805	143	2018	1.87384930705	0.633232108100178	0.289016735388421	1.584832571661579	Iraq
3837	144	2018	3.56631624462	0.709412879293601	0.2934764620482653	3.272839782571734	Jordan
3869	145	2018	2.69681040349	0.834371461321704	0.2915665663332692	2.405243837156731	Kuwait
3901	146	2018	8.52499140433	0.734746243401704	0.2906869325973959	8.234304471732605	Lebanon
3933	147	2018	1.70906589717	0.712720437649946	0.2922566560204445	1.416809241149555	Libya
3965	148	2018	1.81967294433	0.539729670716936	0.3013939198815534	1.518279024448447	Morocco
3997	149	2018	2.27795933192	0.608124860877158	0.2899012481982076	1.988058083721792	Palestine
4029	150	2018	2.5390439713	0.759179513636833	0.2902502670136842	2.248793704286316	Oman
4061	151	2018	3.66819686174	0.829962126581261	0.2932575594856977	3.374939302254302	Qatar
4093	152	2018	0.74119704687	0.800656984976864	0.2913849696321591	0.4498120772378409	Saudi Arabia
4125	153	2018	1.62379056485	0.608507163893069	0.289224770306	1.334565794544	Syrian Arab Republic
4157	154	2018	1.31610478518	0.668218997464981	0.2913430940636046	1.024761691116395	Tunisia
4189	155	2018	8.30092849743	0.689895866860746	0.2913346124446316	8.00959388498537	Turkey
4221	156	2018	7.568497091099999	0.839900140178067	0.2909163624758586	7.277580728624141	United Arab Emirates
4253	157	2018	1.02697244225	0.440727991364019	0.3152616376019608	0.7117108046480392	Yemen
4285	160	2018	0.95857190745	0.314866093354221	0.3150220425048235	0.6435498649451765	Afghanistan
4317	161	2018	3.71760619315	0.461717748857041	0.3151039540842593	3.402502239065741	Bangladesh
4349	162	2018	4.20630322142	0.459624710991057	0.3151865330157143	3.891116688404285	Bhutan
4381	163	2018	3.85631007044	0.551930326455295	0.2929984106648	3.5633116597752	India
4413	164	2018	2.46924662213	0.41523668446613	0.3148972494684112	2.154349372661589	Nepal
4445	165	2018	5.31182530882	0.484326128033838	0.315120482372875	4.996704826447125	Pakistan
4477	168	2018	11.03148844978	0.433355005074473	0.3152397004994175	10.71624874928058	Angola
4509	169	2018	8.24380273237	0.298011223092936	0.3151417395876768	7.928660992782323	Central African Republic
4541	170	2018	13.58923411958	0.567793969630843	0.2908323281831579	13.29840179139684	Congo
4573	171	2018	7.0186259171	0.36028767655131	0.3150524890001942	6.703573428099807	Democratic Republic of the Congo
4605	172	2018	13.93078225818	0.638022822887303	0.2926236561832258	13.63815860199677	Equatorial Guinea
4637	173	2018	14.9678762883	0.611724379630504	0.2921038706582609	14.67577241764174	Gabon
4669	175	2018	5.03087286756	0.279733289674752	0.31516390349	4.71570896407	Burundi
4701	176	2018	7.037824190579999	0.461951343654461	0.3150694119002223	6.722754778679777	Comoros
4733	177	2018	7.315936794620001	0.46770567196373	0.3149988981561798	7.000937896463821	Djibouti
4765	178	2018	6.03592587899	0.39115488426675	0.3149346467616667	5.720991232228333	Eritrea
4797	179	2018	2.69057161334	0.338050074820716	0.3150590139890196	2.37551259935098	Ethiopia
4829	180	2018	6.463910094619999	0.499101274473837	0.3152585742946	6.148651520325399	Kenya
4861	181	2018	8.89426874515	0.3749696444566	0.3150116731492157	8.579257072000784	Madagascar
4893	182	2018	7.70777807267	0.361470410425433	0.3150948516444048	7.392683221025595	Malawi
4925	183	2018	3.1454057105	0.706266650972885	0.2916546216	2.8537510889	Mauritius
4957	184	2018	10.68279569369	0.305226771938642	0.3149648980575	10.3678307956325	Mozambique
4989	185	2018	5.51695264583	0.414657911701104	0.31498641901	5.20196622682	Rwanda
5021	186	2018	4.48837453993	0.716407819415594	0.2913087749204444	4.197065765009556	Seychelles
5053	187	2018	3.04034321449	0.0736422483519594	3.04034321449	0	Somalia
5085	189	2018	8.52123641376	0.420985364340548	0.3152613133564	8.2059751004036	United Republic of Tanzania
5117	190	2018	5.434077632	0.399117776823962	0.3149923619534146	5.119085270046585	Uganda
5149	191	2018	10.40522624824	0.477887711662038	0.3148387682713415	10.09038747996866	Zambia
5181	193	2018	8.756636909440001	0.630606840950645	0.2909084910098	8.465728418430201	Botswana
5213	194	2018	6.9575730156	0.497381790902339	0.3151719936469663	6.642401021953035	Lesotho
5245	195	2018	8.77541709159	0.606618403183865	0.291530461980283	8.483886629609717	Namibia
5277	196	2018	9.53171001903	0.670335365040043	0.2908824070837838	9.240827611946216	South Africa
5309	197	2018	9.803475501	0.572154807441339	0.2904187751265385	9.513056725873462	Eswatini
5341	198	2018	17.52896029837	0.464379262217529	0.3151757481258427	17.21378455024416	Zimbabwe
5373	200	2018	5.82576058668	0.352652695728689	0.3149634553581372	5.510797131321863	Benin
5405	201	2018	6.595539076700001	0.268102072864973	0.3149609328080488	6.280578143891952	Burkina Faso
5437	202	2018	10.66310664796	0.455687846771621	0.3151276343582727	10.34797901360173	Cameroon
5469	203	2018	10.73911452307	0.515285886261897	0.3152084007344211	10.42390612233558	Cabo Verde
5501	204	2018	4.84986264524	0.226913880545936	0.315147425124	4.534715220116	Chad
5533	205	2018	10.5802383027	0.404091932623989	0.3151436536799029	10.2650946490201	Côte d'Ivoire
5565	206	2018	10.44859068109	0.393155679437306	0.314978712131	10.133611968959	Gambia
5597	207	2018	11.30525220897	0.543840539336404	0.2990996080950505	11.00615260087495	Ghana
5629	208	2018	6.32567251238	0.314839587576224	0.3149943536637663	6.010678158716233	Guinea
5661	209	2018	9.08289177609	0.335667832836675	0.3152084958365048	8.767683280253495	Guinea-Bissau
5693	210	2018	7.66929560415	0.337784577514724	0.3152104880280909	7.354085116121909	Liberia
5725	211	2018	3.94920520923	0.249419730729374	0.3150630598869072	3.634142149343093	Mali
5757	212	2018	8.533695775350001	0.475839507248469	0.3151318538090757	8.218563921540925	Mauritania
5789	213	2018	4.18712720593	0.15687519554195	1.67722132286566	2.50990588306434	Niger
5821	214	2018	9.71287222623	0.480844413426724	0.3150584429917925	9.397813783238206	Nigeria
5853	215	2018	10.18743722315	0.481098204433028	0.314877557589394	9.872559665560606	Sao Tome and Principe
5885	216	2018	8.58495361934	0.386079665694996	0.3154003231322857	8.269553296207715	Senegal
5917	217	2018	9.05251618451	0.338341563502228	0.3153055063539025	8.737210678156098	Sierra Leone
5949	218	2018	9.85266709725	0.387921228739501	0.31539316501	9.53727393224	Togo
5981	298	2018	10.50901287145	0.712800591003034	0.291210038345	10.217802833105	American Samoa
6013	305	2018	11.98383183101	0.814892801994945	0.2925223530305682	11.69130947797943	Bermuda
6045	320	2018	10.33199831985	0.764041181894148	0.2906511698939048	10.04134714995609	Cook Islands
6077	349	2018	5.10566937656	0.820815513545804	0.2911082922459036	4.814561084314096	Greenland
6109	351	2018	8.99171642167	0.791294772555245	0.2902765603915625	8.701439861278438	Guam
6141	367	2018	17.22061004781	0.903388686597922	0.2910686692016495	16.92954137860835	Monaco
6173	369	2018	22.10924164762	0.605311878971834	0.2919503214726804	21.81729132614732	Nauru
6205	374	2018	12.20053521894	0.7151082296411	0.2923662704000893	11.90816894853991	Niue
6237	376	2018	10.6341076834	0.761255400013642	0.2914760497936792	10.34263163360632	Northern Mariana Islands
6269	380	2018	10.40377161862	0.747761249656357	0.2892963047571154	10.11447531386288	Palau
6301	385	2018	2.98827784306	0.812906066317222	0.2909640682634737	2.697313774796526	Puerto Rico
6333	393	2018	7.69097168665	0.743736461382785	0.2920567077059813	7.398914978944019	Saint Kitts and Nevis
6365	396	2018	9.32694776841	0.885133515535323	0.2915500892913	9.035397679118699	San Marino
6397	413	2018	10.92200859586	0.674179514031409	0.2902792661577	10.6317293297023	Tokelau
6429	416	2018	10.00318189634	0.559859395089525	0.2945942417152381	9.708587654624761	Tuvalu
6461	422	2018	6.977420826259999	0.814825439654601	0.2904673691991954	6.686953457060804	United States Virgin Islands
6493	435	2018	4.69300192559	0.27498784845828	0.3151658223279311	4.377836103262069	South Sudan
6525	522	2018	1.5582580893	0.516214086476663	0.3149704005126549	1.243287688787345	Sudan
28	6	2017	1.7673233704	0.6846196607825	0.2918538932589321	1.475469477141068	China
60	7	2017	1.97798038002	0.563388288880609	0.2925761745882353	1.685404205431765	Democratic People's Republic of Korea
92	8	2017	7.78228124635	0.858888018761485	0.2920923040053489	7.490188942344651	Taiwan (Province of China)
124	10	2017	1.71910853545	0.451221744385535	0.31519107668	1.40391745877	Cambodia
156	11	2017	4.500555397459999	0.634895744678987	0.29065139818625	4.20990399927375	Indonesia
188	12	2017	2.8984853149	0.466168891657656	0.3149852042520175	2.583500110647982	Lao People's Democratic Republic
220	13	2017	16.92990656154	0.724235411990887	0.2909298957616514	16.63897666577835	Malaysia
252	14	2017	2.00337649037	0.631083288156097	0.29034397433	1.71303251604	Maldives
284	15	2017	3.16350825731	0.510823431317416	0.3150077489037255	2.848500508406275	Myanmar
316	16	2017	3.75701235256	0.622315028960912	0.2905164290980374	3.466495923461963	Philippines
348	17	2017	1.3327184433	0.682405274024772	0.2905451632323853	1.042173280067615	Sri Lanka
380	18	2017	4.58498739554	0.664804133690469	0.2915009853945536	4.293486410145446	Thailand
412	19	2017	2.59597078148	0.434519733594658	0.3148620222273171	2.281108759252683	Timor-Leste
444	20	2017	4.03335337198	0.605019420569412	0.2879171085397938	3.745436263440206	Viet Nam
476	22	2017	14.54769403913	0.656464010258719	0.2927435251464151	14.25495051398359	Fiji
508	23	2017	1.34935917923	0.510019240979789	0.3151534310717284	1.034205748158272	Kiribati
540	24	2017	8.03671587909	0.55206515210282	0.2913832338226882	7.745332645267312	Marshall Islands
572	25	2017	8.33076021338	0.574039832793086	0.2920455039857547	8.038714709394245	Micronesia (Federated States of)
604	26	2017	3.51541215371	0.406153435448224	0.3149582664013913	3.200453887308609	Papua New Guinea
636	27	2017	9.49171143726	0.578925435094317	0.2939691578275294	9.19774227943247	Samoa
668	28	2017	4.35083822964	0.414676394150034	0.3151938552936083	4.035644374346392	Solomon Islands
700	29	2017	11.22922532924	0.606243591849879	0.2933670209566279	10.93585830828337	Tonga
732	30	2017	10.22484748464	0.45801683397471	0.3150085046346227	9.909838980005377	Vanuatu
764	33	2017	35.64585202076	0.685980265385199	0.2910545724622936	35.35479744829771	Armenia
796	34	2017	5.84101113901	0.683263203610851	0.2916487981392079	5.549362340870792	Azerbaijan
828	35	2017	14.36851241985	0.710874718456081	0.2940011833177228	14.07451123653228	Georgia
860	36	2017	12.1951200386	0.716026687894304	0.2896294739774545	11.90549056462255	Kazakhstan
892	37	2017	3.00551992325	0.585766095993466	0.2909043662906897	2.71461555695931	Kyrgyzstan
924	38	2017	3.2999653581	0.60372196450642	0.2926785409661539	3.007286817133846	Mongolia
956	39	2017	1.01691458023	0.524492606909067	0.3152287260067647	0.7016858542232352	Tajikistan
988	40	2017	8.82726493164	0.664284691942071	0.2927292399265347	8.534535691713465	Turkmenistan
1020	41	2017	3.89913504867	0.648119346591586	0.2877386330403158	3.611396415629684	Uzbekistan
1052	43	2017	4.62501434242	0.690379199197076	0.2906662082037864	4.334348134216214	Albania
1084	44	2017	13.40891839922	0.70805343112809	0.2902126627716038	13.1187057364484	Bosnia and Herzegovina
1116	45	2017	13.16261679793	0.75566586464625	0.2914935853244882	12.87112321260551	Bulgaria
1148	46	2017	15.26515072401	0.785074536823775	0.2946263679613542	14.97052435604865	Croatia
1180	47	2017	11.72733005025	0.819067680353287	0.2927626187805455	11.43456743146946	Czechia
1212	48	2017	16.52629286661	0.779116417184348	0.293382020192093	16.23291084641791	Hungary
1244	49	2017	9.7244645634	0.737339955393252	0.2914526649340385	9.433011898465962	North Macedonia
1276	50	2017	39.01320155585	0.779764631848314	0.2885212418607071	38.7246803139893	Montenegro
1308	51	2017	13.56927221848	0.79453034463794	0.2930445403143	13.2762276781657	Poland
1340	52	2017	9.1884732543	0.751117366992228	0.293675394274875	8.894797860025125	Romania
1372	53	2017	19.13308428048	0.777460384270565	0.2905694274595371	18.84251485302046	Serbia
1404	54	2017	10.63537073191	0.802277316569847	0.2932737841357609	10.34209694777424	Slovakia
1436	55	2017	10.67713145626	0.833038139449118	0.292146093149899	10.3849853631101	Slovenia
1468	57	2017	19.7715059297	0.771131465670885	0.2890608816106141	19.48244504808939	Belarus
1500	58	2017	16.08272223523	0.830975311283378	0.2914154605394318	15.79130677469057	Estonia
1532	59	2017	16.36511097254	0.816923118079976	0.2916901105445918	16.07342086199541	Latvia
1564	60	2017	17.75429747369	0.8358717398516	0.2935735154001429	17.46072395828985	Lithuania
1596	61	2017	8.24427067615	0.711206637139458	0.2910687488431111	7.953201927306889	Republic of Moldova
1628	62	2017	19.87185145506	0.79566948446832	0.2900349500459575	19.58181650501404	Russian Federation
1660	63	2017	14.44143017722	0.750593324392773	0.2904878241916304	14.15094235302837	Ukraine
1692	66	2017	16.48915166821	0.798309936375838	0.2956859001380808	16.19346576807192	Brunei Darussalam
1724	67	2017	16.92098228897	0.861393308858287	0.290431477674898	16.63055081129511	Japan
1756	68	2017	3.60959252631	0.87261776393019	0.2916237040615731	3.317968822248427	Republic of Korea
1788	69	2017	4.649162148249999	0.849051517606326	0.2908371701097345	4.358324978140265	Singapore
1820	71	2017	6.04806161057	0.831798265550707	0.2921793478607071	5.755882262709292	Australia
1852	72	2017	10.97547006527	0.836301794613403	0.2897790782193617	10.68569098705064	New Zealand
1884	74	2017	16.00524773192	0.85947703010266	0.2907394721302727	15.71450825978973	Andorra
1916	75	2017	7.25077038297	0.843173330746292	0.2910103683221154	6.959760014647885	Austria
1948	76	2017	9.12956795736	0.843212044031047	0.2909852702191	8.838582687140901	Belgium
1980	77	2017	14.25706836823	0.826139877968847	0.2890331292958	13.9680352389342	Cyprus
2012	78	2017	16.64906896064	0.883688486994588	0.2924181605275269	16.35665080011247	Denmark
2044	79	2017	15.88615431177	0.848586127623286	0.2902176496981309	15.59593666207187	Finland
2076	80	2017	7.2702607942	0.827098440641564	0.2903388540567347	6.979921940143266	France
2108	81	2017	8.79117238676	0.894050472424158	0.2939850085188393	8.49718737824116	Germany
2140	82	2017	11.791342025	0.784108593896727	0.2918466814847778	11.49949534351522	Greece
2172	83	2017	8.70210228858	0.865702890708071	0.2900105959258586	8.412091692654142	Iceland
2204	84	2017	10.85011736699	0.857816163802237	0.2898466529837647	10.56027071400623	Ireland
2236	85	2017	4.85117057168	0.795173437476151	0.2932441716806173	4.557926399999383	Israel
2268	86	2017	6.55400060575	0.795311186445406	0.2922452484877907	6.261755357262209	Italy
2300	87	2017	9.06736460988	0.876347684357551	0.290609983584023	8.776754626295977	Luxembourg
2332	88	2017	4.94696683699	0.786410183585369	0.2920741577654128	4.654892679224587	Malta
2364	89	2017	12.10723372375	0.87930015206581	0.2925820941117778	11.81465162963822	Netherlands
2396	90	2017	15.6124574724	0.906044048809343	0.291881153659717	15.32057631874028	Norway
2428	91	2017	5.45353588295	0.73122553459241	0.2897638740206863	5.163772008929314	Portugal
2460	92	2017	7.897721267300001	0.757663276271395	0.2896860247725472	7.608035242527453	Spain
2492	93	2017	13.61706433707	0.877120611340732	0.2924032886960976	13.3246610483739	Sweden
2524	94	2017	6.6852179397	0.926202291104072	0.2929344688664815	6.392283470833519	Switzerland
2556	95	2017	11.30062453985	0.846263617759747	0.2926500421748182	11.00797449767518	United Kingdom
2588	97	2017	11.13593386776	0.705135528765331	0.2920626572239623	10.84387121053604	Argentina
2620	98	2017	9.03392244277	0.752058077213427	0.2935726132453125	8.740349829524687	Chile
2652	99	2017	14.98299449124	0.699189455881847	0.2929843279127103	14.69001016332729	Uruguay
2684	101	2017	5.70522543315	0.865053829759503	0.2921661347086316	5.413059298441368	Canada
2716	102	2017	5.73987311655	0.851630299087012	0.2911176971320202	5.44875541941798	United States of America
2748	105	2017	5.59243208662	0.734963713327539	0.289078943685	5.303353142934999	Antigua and Barbuda
2780	106	2017	9.77547587954	0.795347180655707	0.289569052986044	9.485906826553956	Bahamas
2812	107	2017	7.10739736782	0.737157255293201	0.2913780979517708	6.816019269868229	Barbados
2844	108	2017	2.79920675068	0.593337290122785	0.2931015153043137	2.506105235375686	Belize
2876	109	2017	9.13272691996	0.652309286413179	0.2934945315024771	8.839232388457523	Cuba
2908	110	2017	12.137377196	0.736062472571312	0.2896392807108571	11.84773791528914	Dominica
2940	111	2017	5.08735956812	0.602140291257967	0.2920688515618919	4.795290716558108	Dominican Republic
2972	112	2017	13.28973946354	0.649831521980215	0.2905943702232232	12.99914509331678	Grenada
3004	113	2017	12.01595124964	0.620602607413008	0.2908757786641442	11.72507547097586	Guyana
3036	114	2017	8.89350374406	0.438541003090222	0.3151377373492308	8.57836600671077	Haiti
3068	115	2017	5.68051634315	0.670291045200821	0.2937665211670755	5.386749821982924	Jamaica
3100	116	2017	13.08519976997	0.659341345742569	0.2927822240242106	12.79241754594579	Saint Lucia
3132	117	2017	5.82381130937	0.616438472725892	0.2914544558584694	5.532356853511531	Saint Vincent and the Grenadines
3164	118	2017	5.90539700898	0.621684179841572	0.2908254715679	5.614571537412099	Suriname
3196	119	2017	16.54115097026	0.758226987870251	0.2915318689037963	16.2496191013562	Trinidad and Tobago
3228	121	2017	3.19595787205	0.579241284614228	0.2875187086743956	2.908439163375604	Bolivia (Plurinational State of)
3260	122	2017	2.96501199484	0.640011218750157	0.28977639449	2.67523560035	Ecuador
3292	123	2017	1.78099100285	0.64618085494837	0.2904357222285107	1.490555280621489	Peru
3324	125	2017	9.679388009	0.634130359426935	0.2913048414832143	9.388083167516786	Colombia
3356	126	2017	9.1459607191	0.673621391630886	0.2905452231369893	8.85541549596301	Costa Rica
3388	127	2017	2.09956177388	0.541998957448254	0.2977401474211765	1.801821626458824	El Salvador
3420	128	2017	1.44783771413	0.51373568188905	0.31527544878	1.13256226535	Guatemala
3452	129	2017	4.09626097776	0.493130694434939	0.3150304506391892	3.781230527120811	Honduras
3484	130	2017	1.92781174497	0.642667198400828	0.2916220543205102	1.63618969064949	Mexico
3516	131	2017	1.46746005272	0.507482021944309	0.3151228180325	1.1523372346875	Nicaragua
3548	132	2017	6.94293218955	0.676783503431544	0.2904420841889166	6.652490105361084	Panama
3580	133	2017	6.996242153710001	0.605160130674623	0.2880522077675221	6.708189945942479	Venezuela (Bolivarian Republic of)
3612	135	2017	15.59205260092	0.636422187733083	0.2909424921045378	15.30111010881546	Brazil
3644	136	2017	10.85901955219	0.613581590966399	0.2918460572805051	10.5671734949095	Paraguay
3676	139	2017	1.23176071676	0.636973175875889	0.2915738456219792	0.9401868711380208	Algeria
3708	140	2017	2.48595394827	0.729323102530322	0.2925899558551765	2.193363992414823	Bahrain
3740	141	2017	1.72569845312	0.566914631824628	0.2897817417937895	1.435916711326211	Egypt
3772	142	2017	1.86241504789	0.674343462089889	0.2915369172317	1.5708781306583	Iran (Islamic Republic of)
3804	143	2017	1.83452212562	0.622674531557115	0.2931670855243956	1.541355040095604	Iraq
3836	144	2017	3.66516256667	0.703923826241846	0.2925235814085149	3.372638985261485	Jordan
3868	145	2017	2.78050854346	0.828886986643824	0.2892660897702913	2.491242453689709	Kuwait
3900	146	2017	8.601200957849999	0.729963293744747	0.2908007270873738	8.310400230762625	Lebanon
3932	147	2017	1.70182358221	0.71066626361534	0.2910976918645795	1.410725890345421	Libya
3964	148	2017	1.76827289195	0.531610861944961	0.3149712616945361	1.453301630255464	Morocco
3996	149	2017	2.25445587357	0.599157186635533	0.2911144197461225	1.963341453823878	Palestine
4028	150	2017	2.61062837807	0.753786057672964	0.2898909980222549	2.320737380047745	Oman
4060	151	2017	3.604396097950001	0.824016868434921	0.2927799846661364	3.311616113283864	Qatar
4092	152	2017	0.73539950376	0.794886287697922	0.2888174470257	0.4465820567343	Saudi Arabia
4124	153	2017	1.62051994056	0.604896366029073	0.2914289484981443	1.329090992061856	Syrian Arab Republic
4156	154	2017	1.29797358825	0.663222845186053	0.2917014095757609	1.006272178674239	Tunisia
4188	155	2017	8.34755750428	0.681096272126073	0.2915780477134	8.055979456566599	Turkey
4220	156	2017	7.890017443830001	0.837213552633191	0.2929114453294445	7.597105998500556	United Arab Emirates
4252	157	2017	1.0102230923	0.437549155246091	0.3151768592759091	0.6950462330240909	Yemen
4284	160	2017	0.93256489568	0.307424618143983	0.3150171419468817	0.6175477537331182	Afghanistan
4316	161	2017	3.62626130791	0.449752413112756	0.3152468557598077	3.311014452150193	Bangladesh
4348	162	2017	4.14448473238	0.454280496545609	0.3150083271536047	3.829476405226396	Bhutan
4380	163	2017	3.75552836438	0.54238850718096	0.2961299098341053	3.459398454545894	India
4412	164	2017	2.46074325509	0.408463874114472	0.3150079656130612	2.145735289476939	Nepal
4444	165	2017	5.274964481990001	0.4775441366317	0.3150629640669307	4.95990151792307	Pakistan
4476	168	2017	10.8962188028	0.426177082467176	0.3150052126270476	10.58121359017295	Angola
4508	169	2017	8.261702883709999	0.294752243072343	0.3149603171305263	7.946742566579473	Central African Republic
4540	170	2017	13.51041937587	0.561834100154124	0.2929993000553211	13.21742007581468	Congo
4572	171	2017	6.94548452737	0.351102035190521	0.3153989586331959	6.630085568736804	Democratic Republic of the Congo
4604	172	2017	13.71151073418	0.630234538276623	0.2906641018429167	13.42084663233708	Equatorial Guinea
4636	173	2017	14.86775819114	0.603816251524064	0.2916125368128432	14.57614565432716	Gabon
4668	175	2017	5.0193905117	0.275840504541502	0.3149809243965049	4.704409587303496	Burundi
4700	176	2017	7.07138148178	0.456280841429385	0.3151196777180808	6.756261804061919	Comoros
4732	177	2017	7.285886391149999	0.460440151860865	0.3151339320455357	6.970752459104464	Djibouti
4764	178	2017	5.98234007782	0.385936029208135	0.3148299188068518	5.667510159013148	Eritrea
4796	179	2017	2.62039693126	0.329469243719685	0.314978500000099	2.305418431259901	Ethiopia
4828	180	2017	6.330528321319999	0.490296619363422	0.3151547368732727	6.015373584446727	Kenya
4860	181	2017	8.76702073794	0.36623558721941	0.315048224478381	8.451972513461618	Madagascar
4892	182	2017	7.6076335527	0.353121067414073	0.3148981202599138	7.292735432440087	Malawi
4924	183	2017	3.00137932069	0.70161813647985	0.2900116502618919	2.711367670428108	Mauritius
4956	184	2017	10.6477237529	0.297164772494457	0.315339630053	10.332384122847	Mozambique
4988	185	2017	5.43938927502	0.406411474976626	0.3150279930850516	5.124361281934949	Rwanda
5020	186	2017	4.434421579379999	0.711027281077533	0.2905854164787755	4.143836162901224	Seychelles
5052	187	2017	3.04177256283	0.0723347759051063	3.04177256283	0	Somalia
5084	189	2017	8.39743331617	0.411824974100396	0.3150960148091837	8.082337301360816	United Republic of Tanzania
5116	190	2017	5.38424924494	0.390082258680085	0.3151406223333333	5.069108622606667	Uganda
5148	191	2017	10.1743134515	0.467532631330298	0.3148890005426667	9.859424450957333	Zambia
5180	193	2017	8.90074593489	0.625704953034907	0.291648551151619	8.609097383738382	Botswana
5212	194	2017	6.9471049603	0.491978154790894	0.3149946292718421	6.632110331028158	Lesotho
5244	195	2017	8.69822498764	0.601754644588282	0.2916046922695238	8.406620295370477	Namibia
5276	196	2017	9.46455268333	0.666622608224758	0.2901118643031959	9.174440819026804	South Africa
5308	197	2017	9.84623267259	0.566698492780748	0.2916279831594047	9.554604689430596	Eswatini
5340	198	2017	17.27475281806	0.458424984120402	0.3149968219506818	16.95975599610932	Zimbabwe
5372	200	2017	5.859231837659999	0.345606758793044	0.3151584464870527	5.544073391172947	Benin
5404	201	2017	6.63902119411	0.26203300853891	0.3152705604677419	6.323750633642257	Burkina Faso
5436	202	2017	10.76112881865	0.447185100165971	0.3150166204068116	10.44611219824319	Cameroon
5468	203	2017	9.173485925	0.508435792446345	0.3149618007886869	8.858524124211312	Cabo Verde
5500	204	2017	4.82072145109	0.222206950439072	0.3150032903585981	4.505718160731401	Chad
5532	205	2017	10.61446042871	0.396693974091431	0.3151154847897222	10.29934494392028	Côte d'Ivoire
5564	206	2017	10.43312558314	0.387273644458255	0.3153897513401887	10.11773583179981	Gambia
5596	207	2017	11.13887818825	0.536169940006201	0.3151125525700981	10.8237656356799	Ghana
5628	208	2017	6.27558986293	0.306881461581969	0.3152134118507	5.9603764510793	Guinea
5660	209	2017	8.97743417094	0.329326492160232	0.3149769403738298	8.66245723056617	Guinea-Bissau
5692	210	2017	7.67588584104	0.331527785784429	0.3153467575828235	7.360539083457176	Liberia
5724	211	2017	3.9045450993	0.242726134546644	0.3151362108905714	3.589408888409428	Mali
5756	212	2017	8.40726922957	0.468452365279582	0.3151851612346739	8.092084068335327	Mauritania
5788	213	2017	4.18453432961	0.152959169593186	1.672856003057353	2.511678326552647	Niger
5820	214	2017	9.69820212734	0.472972868984332	0.3151764569909196	9.383025670349081	Nigeria
5852	215	2017	10.03567872419	0.47217092996608	0.3149556588210101	9.72072306536899	Sao Tome and Principe
5884	216	2017	8.58209296141	0.378351476689464	0.3149836253374546	8.267109336072545	Senegal
5916	217	2017	9.005715447030001	0.331213431016392	0.3148466676394445	8.690868779390556	Sierra Leone
5948	218	2017	9.83883809645	0.380336231070946	0.3152409725904878	9.523597123859513	Togo
5980	298	2017	10.58282673059	0.707647909217363	0.2908519380025233	10.29197479258748	American Samoa
6012	305	2017	12.1372846069	0.812807228761017	0.2924079742758948	11.84487663262411	Bermuda
6044	320	2017	10.37078588783	0.758233571650419	0.2908560268081818	10.07992986102182	Cook Islands
6076	349	2017	5.1362788683	0.819781100917251	0.288609215147549	4.847669653152451	Greenland
6108	351	2017	9.1211655287	0.78555492004746	0.2915834969473196	8.82958203175268	Guam
6140	367	2017	17.5031751754	0.901752711895654	0.2899618050653763	17.21321337033462	Monaco
6172	369	2017	22.21876038875	0.597619075639454	0.2893822152285417	21.92937817352146	Nauru
6204	374	2017	12.2343006322	0.711220995949878	0.2934541541181319	11.94084647808187	Niue
6236	376	2017	10.70385953233	0.756495478910201	0.2881741330488095	10.41568539928119	Northern Mariana Islands
6268	380	2017	10.54138358209	0.744224767037247	0.2913185979264706	10.25006498416353	Palau
6300	385	2017	3.04223647179	0.806648960516056	0.2904962826942222	2.751740189095778	Puerto Rico
6332	393	2017	7.59949472773	0.739470681017895	0.2885027789579269	7.310991948772073	Saint Kitts and Nevis
6364	396	2017	9.38014613724	0.884557606743879	0.2934468020681609	9.08669933517184	San Marino
6396	413	2017	10.95318525857	0.669054133759442	0.29274210394375	10.66044315462625	Tokelau
6428	416	2017	9.98627159725	0.554466480141161	0.2911808403346078	9.695090756915391	Tuvalu
6460	422	2017	6.87828406929	0.812405171667542	0.2889806484769231	6.589303420813077	United States Virgin Islands
6492	435	2017	4.6348602238	0.274387859268159	0.3150240156013913	4.319836208198608	South Sudan
6524	522	2017	1.5231950981	0.50688353389451	0.3151207373073334	1.208074360792667	Sudan
27	6	2016	1.73465981893	0.676218437253933	0.2905055072677381	1.444154311662262	China
59	7	2016	1.9808586466	0.560743562553338	0.2923913426863726	1.688467303913627	Democratic People's Republic of Korea
91	8	2016	8.11518529195	0.854466037759635	0.2909890123438542	7.824196279606146	Taiwan (Province of China)
123	10	2016	1.68639548483	0.445358172105636	0.3148867312188542	1.371508753611146	Cambodia
155	11	2016	4.42368204538	0.62866662466714	0.2927348451787273	4.130947200201272	Indonesia
187	12	2016	2.8581105788	0.459583995539449	0.3151030092762264	2.543007569523773	Lao People's Democratic Republic
219	13	2016	16.81049799002	0.719223424980679	0.2931066621413793	16.51739132787862	Malaysia
251	14	2016	2.06678171066	0.624875949954596	0.2935073893366667	1.773274321323333	Maldives
283	15	2016	3.13568612806	0.504115978117272	0.315155607224902	2.820530520835097	Myanmar
315	16	2016	3.74210685204	0.614224960974851	0.2924660769372897	3.44964077510271	Philippines
347	17	2016	1.32899172968	0.67627744148358	0.2910877904324545	1.037903939247546	Sri Lanka
379	18	2016	4.51649959194	0.659369302952365	0.2903124415859804	4.226187150354019	Thailand
411	19	2016	2.57054650363	0.431207272013621	0.3149670253621978	2.255579478267802	Timor-Leste
443	20	2016	4.00600625479	0.598849485299412	0.2905014249470238	3.715504829842976	Viet Nam
475	22	2016	14.43732223423	0.650742680102873	0.2916053103267619	14.14571692390324	Fiji
507	23	2016	1.33669156785	0.505207837257253	0.31510827664375	1.02158329120625	Kiribati
539	24	2016	8.01919336684	0.546782936000428	0.3012637416876531	7.717929625152347	Marshall Islands
571	25	2016	8.30520032183	0.570458101091096	0.2919956257132673	8.013204696116732	Micronesia (Federated States of)
603	26	2016	3.46696381344	0.402407266844816	0.3151385534330121	3.151825260006988	Papua New Guinea
635	27	2016	9.49065170881	0.575402051396993	0.2918353088475258	9.198816399962475	Samoa
667	28	2016	4.27624784066	0.410406962023453	0.3149461664441935	3.961301674215806	Solomon Islands
699	29	2016	11.22106632193	0.60034366853075	0.290453399929307	10.93061292200069	Tonga
731	30	2016	10.23472907019	0.454072763242304	0.3149735392558242	9.919755530934175	Vanuatu
763	33	2016	37.06568834376	0.681746395416543	0.2912956219092222	36.77439272185078	Armenia
795	34	2016	5.68078246492	0.679807642651878	0.2913374841982407	5.389444980721759	Azerbaijan
827	35	2016	15.45282218587	0.703731490142933	0.2925571612669811	15.16026502460302	Georgia
859	36	2016	11.94177197696	0.712569040397695	0.2915990316528889	11.65017294530711	Kazakhstan
891	37	2016	3.01610841535	0.580388550869674	0.2901886823245455	2.725919733025455	Kyrgyzstan
923	38	2016	3.14161968206	0.600260766781331	0.2916962222962222	2.849923459763778	Mongolia
955	39	2016	1.02976811009	0.519897002395847	0.3149811783333664	0.7147869317566337	Tajikistan
987	40	2016	8.59884306076	0.658945613392641	0.293128624483	8.305714436277	Turkmenistan
1019	41	2016	3.83943468084	0.644230597300764	0.2895371950210309	3.549897485818969	Uzbekistan
1051	43	2016	4.54649965309	0.68503664759447	0.2905401803512223	4.255959472738778	Albania
1083	44	2016	13.61955944834	0.704079343718599	0.2927242590697197	13.32683518927028	Bosnia and Herzegovina
1115	45	2016	12.97188655139	0.752259198563744	0.2905670964376344	12.68131945495237	Bulgaria
1147	46	2016	15.32320913236	0.781443605436965	0.2936953638746875	15.02951376848531	Croatia
1179	47	2016	12.24872729988	0.817153025533518	0.290387005958	11.958340293922	Czechia
1211	48	2016	16.02190241063	0.776150305326983	0.2907440377717273	15.73115837285827	Hungary
1243	49	2016	10.09284339482	0.733173624358204	0.2911483085317391	9.80169508628826	North Macedonia
1275	50	2016	38.42342108725001	0.775200770239438	0.2913147482078846	38.13210633904212	Montenegro
1307	51	2016	14.1459928133	0.790651014611623	0.2918954138379311	13.85409739946207	Poland
1339	52	2016	8.932352821730001	0.747058709528536	0.2914664180462037	8.640886403683798	Romania
1371	53	2016	19.03968227137	0.773654077278106	0.2909795240285185	18.74870274734148	Serbia
1403	54	2016	10.54811376757	0.800878210489993	0.2896339326547916	10.25847983491521	Slovakia
1435	55	2016	11.17054984937	0.831367915132541	0.2908682114637143	10.87968163790629	Slovenia
1467	57	2016	19.77623605253	0.764328221802501	0.2904230954681482	19.48581295706185	Belarus
1499	58	2016	16.62161495552	0.827364360092018	0.2898967435969318	16.33171821192307	Estonia
1531	59	2016	15.14873911289	0.811463590660605	0.2890833002530928	14.85965581263691	Latvia
1563	60	2016	18.16873613691	0.829303695106582	0.292263697851134	17.87647243905887	Lithuania
1595	61	2016	8.693788767340001	0.70514454200476	0.2922257358505209	8.40156303148948	Republic of Moldova
1627	62	2016	20.56339638988	0.790330149439335	0.2933899005582178	20.27000648932178	Russian Federation
1659	63	2016	14.28968893116	0.746857988843031	0.2882324410844661	14.00145649007553	Ukraine
1691	66	2016	16.76100711354	0.794980772397229	0.2895784730614706	16.47142864047853	Brunei Darussalam
1723	67	2016	16.45028835019	0.858698173210648	0.2940014090869768	16.15628694110302	Japan
1755	68	2016	3.65406087016	0.868317824083966	0.2909591587156141	3.363101711444386	Republic of Korea
1787	69	2016	4.63226494328	0.847596998735509	0.2906564130557304	4.34160853022427	Singapore
1819	71	2016	6.37256340012	0.828559943182664	0.2896187017102941	6.082944698409706	Australia
1851	72	2016	12.00940248748	0.831843966678668	0.2902143583386777	11.71918812914132	New Zealand
1883	74	2016	16.1024621974	0.856257052608717	0.2907297314053043	15.8117324659947	Andorra
1915	75	2016	7.68313548098	0.839883789894186	0.290151282969901	7.392984198010099	Austria
1947	76	2016	9.18989712424	0.839462940488534	0.2912687852588764	8.898628338981123	Belgium
1979	77	2016	14.15022712734	0.824283624143557	0.2925326410392233	13.85769448630078	Cyprus
2011	78	2016	17.14158352742	0.8805897834924	0.2909465758715958	16.8506369515484	Denmark
2043	79	2016	16.33471654782	0.844622338388364	0.2897557429650459	16.04496080485496	Finland
2075	80	2016	7.32582643913	0.82373092859985	0.2919271458299056	7.033899293300094	France
2107	81	2016	8.773650688110001	0.89089636945676	0.2925005704702106	8.48115011763979	Germany
2139	82	2016	11.90074114597	0.782798442836071	0.2903747651441334	11.61036638082587	Greece
2171	83	2016	9.08271073956	0.861844466505036	0.2919941179188235	8.790716621641176	Iceland
2203	84	2016	11.36403929864	0.85264250194342	0.2892596601954902	11.07477963844451	Ireland
2235	85	2016	5.07239857064	0.791772445367912	0.291416432256	4.780982138384	Israel
2267	86	2016	6.63309546677	0.792477244295977	0.2907301129728421	6.342365353797158	Italy
2299	87	2016	9.32135555635	0.873420879802852	0.288978530224433	9.032377026125566	Luxembourg
2331	88	2016	5.1070820792	0.781673409574621	0.2915022708289655	4.815579808371034	Malta
2363	89	2016	12.77900604166	0.876784051787216	0.2900221512493617	12.48898389041064	Netherlands
2395	90	2016	15.59715839727	0.902584186845854	0.2910227728427059	15.3061356244273	Norway
2427	91	2016	5.3146389774	0.728300849268768	0.2902190286006604	5.02441994879934	Portugal
2459	92	2016	7.82482286294	0.75475793948614	0.2925135028028432	7.532309360137156	Spain
2491	93	2016	13.46919047411	0.874661654943114	0.2895330168884762	13.17965745722152	Sweden
2523	94	2016	7.008297807379999	0.923930598455048	0.293689634967353	6.714608172412646	Switzerland
2555	95	2016	11.77791092919	0.842460232628565	0.2889203637511927	11.48899056543881	United Kingdom
2587	97	2016	11.70865018007	0.698618031454613	0.2949461361776191	11.41370404389238	Argentina
2619	98	2016	8.81834806685	0.744972224319701	0.2915579819211111	8.526790084928889	Chile
2651	99	2016	14.46629213673	0.689816733014055	0.2901632021940385	14.17612893453596	Uruguay
2683	101	2016	5.56555228774	0.862174225749794	0.2925162793279208	5.273036008412079	Canada
2715	102	2016	5.73477265491	0.848015521315013	0.2917733335485437	5.442999321361457	United States of America
2747	105	2016	5.67801017786	0.731598943677227	0.2922737601870103	5.38573641767299	Antigua and Barbuda
2779	106	2016	9.93595943625	0.792738695555901	0.2916179826946154	9.644341453555384	Bahamas
2811	107	2016	7.00636011889	0.73491253498334	0.2898689489232693	6.716491169966731	Barbados
2843	108	2016	2.75963483309	0.588275912195168	0.2922529962549515	2.467381836835048	Belize
2875	109	2016	8.9218820369	0.647907866261711	0.2911107749337624	8.630771261966236	Cuba
2907	110	2016	12.08456163085	0.73176080052363	0.2904453922602913	11.79411623858971	Dominica
2939	111	2016	5.01455790051	0.597619609207884	0.2873660632279121	4.727191837282088	Dominican Republic
2971	112	2016	13.71257868272	0.644335233932856	0.2925547058380723	13.42002397688193	Grenada
3003	113	2016	11.85537405301	0.613914359668043	0.2902208231897959	11.5651532298202	Guyana
3035	114	2016	8.9167437154	0.435288722267081	0.3150799290903093	8.601663786309691	Haiti
3067	115	2016	5.708505052430001	0.666469278740004	0.293854841843619	5.414650210586381	Jamaica
3099	116	2016	12.76915458699	0.655653340205716	0.2926624897348421	12.47649209725516	Saint Lucia
3131	117	2016	5.95881845924	0.610059210417339	0.2942839915002941	5.664534467739705	Saint Vincent and the Grenadines
3163	118	2016	5.8695796658	0.618868087951188	0.2915991457486458	5.577980520051354	Suriname
3195	119	2016	16.55317667645	0.754953347556518	0.2919614259383334	16.26121525051167	Trinidad and Tobago
3227	121	2016	3.16590872319	0.573080316306652	0.2929375937444211	2.872971129445579	Bolivia (Plurinational State of)
3259	122	2016	3.25338703897	0.634281142866422	0.2919820522747322	2.961404986695268	Ecuador
3291	123	2016	1.70422473189	0.641285279069023	0.2938738558479013	1.410350876042099	Peru
3323	125	2016	10.0404849588	0.627554497248436	0.2904174599	9.7500674989	Colombia
3355	126	2016	9.06127944858	0.667430091500307	0.291289332925339	8.769990115654661	Costa Rica
3387	127	2016	2.03426473632	0.535650269148693	0.3149449016131868	1.719319834706813	El Salvador
3419	128	2016	1.541420965	0.507149791967016	0.3150476304908602	1.22637333450914	Guatemala
3451	129	2016	4.06946079847	0.487705931888242	0.3152102980733945	3.754250500396605	Honduras
3483	130	2016	1.9662445039	0.635925348800174	0.2911742864704348	1.675070217429565	Mexico
3515	131	2016	1.5228723465	0.501853344913168	0.3149817638526263	1.207890582647374	Nicaragua
3547	132	2016	6.851606947230001	0.667276758021587	0.2908592640795614	6.560747683150439	Panama
3579	133	2016	7.31104133335	0.606993212893547	0.2908740456495349	7.020167287700465	Venezuela (Bolivarian Republic of)
3611	135	2016	16.18979702703	0.632235114321365	0.2904839827177228	15.89931304431228	Brazil
3643	136	2016	11.03657466943	0.607018144917351	0.2917969266893458	10.74477774274065	Paraguay
3675	139	2016	1.2157014263	0.631710735505334	0.2920325198717391	0.923668906428261	Algeria
3707	140	2016	2.46502192391	0.723611296528675	0.294821407891954	2.170200516018046	Bahrain
3739	141	2016	1.77147238907	0.556012469227609	0.2920185696417709	1.479453819428229	Egypt
3771	142	2016	1.86071507069	0.667652445135305	0.2899913675613333	1.570723703128667	Iran (Islamic Republic of)
3803	143	2016	1.82522536796	0.611508645751767	0.2902208101295833	1.535004557830417	Iraq
3835	144	2016	3.77782464462	0.698473302300541	0.2902398370113483	3.487584807608652	Jordan
3867	145	2016	2.68043333739	0.823026527054531	0.2923205668421212	2.388112770547878	Kuwait
3899	146	2016	8.74658645924	0.724583346730978	0.2919336081379412	8.454652851102058	Lebanon
3931	147	2016	1.67179512199	0.710760140384142	0.2893516872254478	1.382443434764552	Libya
3963	148	2016	1.73092631999	0.523518592215067	0.3152239860547675	1.415702333935232	Morocco
3995	149	2016	2.25897783394	0.589492769984704	0.2954376353205042	1.963540198619496	Palestine
4027	150	2016	2.62610186437	0.74879719338257	0.2909380404590909	2.335163823910909	Oman
4059	151	2016	3.58145051028	0.817979840558073	0.2911402200890909	3.290310290190909	Qatar
4091	152	2016	0.73761709512	0.788867882259991	0.2917024921412745	0.4459146029787254	Saudi Arabia
4123	153	2016	1.61553187591	0.602911181092802	0.2918800157548039	1.323651860155196	Syrian Arab Republic
4155	154	2016	1.26964297293	0.658353516621193	0.2898454899590909	0.9797974829709089	Tunisia
4187	155	2016	8.57762018425	0.671948147539094	0.2923809340634831	8.285239250186516	Turkey
4219	156	2016	8.31147936286	0.835220709910024	0.2911808695649039	8.020298493295096	United Arab Emirates
4251	157	2016	1.01791031586	0.434232982818394	0.3151382507779208	0.7027720650820792	Yemen
4283	160	2016	0.90502589113	0.299630695812728	0.3150317098866292	0.5899941812433708	Afghanistan
4315	161	2016	3.40198451092	0.437709906182211	0.3149911047383178	3.086993406181683	Bangladesh
4347	162	2016	4.05964246503	0.448401854533875	0.3150949149453	3.744547550084699	Bhutan
4379	163	2016	3.60034285949	0.532220023184224	0.3151124347316514	3.285230424758349	India
4411	164	2016	2.40511677725	0.401628776477432	0.3149647224271698	2.09015205482283	Nepal
4443	165	2016	5.14940438734	0.471022167867849	0.315097266657	4.834307120683	Pakistan
4475	168	2016	10.73099564272	0.418822062446251	0.3152438966505505	10.41575174606945	Angola
4507	169	2016	8.265980901699999	0.29243039953372	0.3150255646710715	7.950955337028928	Central African Republic
4539	170	2016	13.38171512084	0.555108607713661	0.2949404867439423	13.08677463409606	Congo
4571	171	2016	6.886603199850001	0.341988787240158	0.3151099196565116	6.571493280193489	Democratic Republic of the Congo
4603	172	2016	13.4065199336	0.621858156591175	0.2929506529456044	13.11356928065439	Equatorial Guinea
4635	173	2016	14.69455707892	0.596062304964046	0.2900605775035593	14.40449650141644	Gabon
4667	175	2016	4.98687978096	0.271587851896567	0.3152408944056311	4.671638886554369	Burundi
4699	176	2016	7.055900376979999	0.450506978607507	0.3150672432715294	6.74083313370847	Comoros
4731	177	2016	7.20119489692	0.453442853845541	0.3149544323761261	6.886240464543874	Djibouti
4763	178	2016	5.95145241779	0.382171665821118	0.3150718472739584	5.636380570516041	Eritrea
4795	179	2016	2.55136883439	0.320431867242816	0.3154221325661798	2.235946701823821	Ethiopia
4827	180	2016	6.227602166460001	0.481709072334755	0.3149523749032292	5.912649791556771	Kenya
4859	181	2016	8.65721317023	0.35802634126176	0.3151613276937255	8.342051842536273	Madagascar
4891	182	2016	7.48652429252	0.344731541741046	0.3151187092847059	7.171405583235295	Malawi
4923	183	2016	2.99113743589	0.697020562490311	0.2908304122753466	2.700307023614654	Mauritius
4955	184	2016	10.56661227199	0.289152424860155	0.315030925607156	10.25158134638284	Mozambique
4987	185	2016	5.35989151111	0.39828795853881	0.315047708629	5.044843802481	Rwanda
5019	186	2016	4.3974061532	0.706183622956323	0.2906367788705883	4.106769374329411	Seychelles
5051	187	2016	3.04486269134	0.0710640470412588	3.04486269134	0	Somalia
5083	189	2016	8.24611990435	0.402879307812708	0.3153940718155263	7.930725832534473	United Republic of Tanzania
5115	190	2016	5.39956688463	0.381312226396987	0.3152147396824242	5.084352144947577	Uganda
5147	191	2016	9.71719515835	0.457122596045687	0.3153615882495294	9.40183357010047	Zambia
5179	193	2016	9.19947002775	0.620797574794607	0.291759450121	8.907710577628999	Botswana
5211	194	2016	6.984612954109999	0.486144826981745	0.3150122413340367	6.669600712775963	Lesotho
5243	195	2016	8.62281371418	0.596283059335379	0.2916419367375862	8.331171777442414	Namibia
5275	196	2016	9.69142044883	0.662642486535973	0.2898701958321053	9.401550252997895	South Africa
5307	197	2016	9.8815408802	0.561061185783082	0.2936704463231111	9.587870433876889	Eswatini
5339	198	2016	17.06849872824	0.452473036911982	0.3151702912161682	16.75332843702383	Zimbabwe
5371	200	2016	5.81950122132	0.338763921416219	0.3148653162689	5.5046359050511	Benin
5403	201	2016	6.597526637280001	0.256081773936025	0.3152378587252273	6.282288778554773	Burkina Faso
5435	202	2016	10.84407542618	0.438878945356817	0.3151650396215842	10.52891038655842	Cameroon
5467	203	2016	9.01428610359	0.501855423977514	0.3149267526872043	8.699359350902796	Cabo Verde
5499	204	2016	4.7972345968	0.217532179615503	0.3152281130720619	4.482006483727938	Chad
5531	205	2016	10.50979349904	0.389825191524618	0.3152333018894846	10.19456019715052	Côte d'Ivoire
5563	206	2016	10.11063450278	0.381569217140042	0.315014330433578	9.795620172346421	Gambia
5595	207	2016	10.9715043847	0.528629585500254	0.31506411116375	10.65644027353625	Ghana
5627	208	2016	6.24580451984	0.299112412084657	0.3150043999436364	5.930800119896364	Guinea
5659	209	2016	8.97147524186	0.32297967010132	0.3151513538626531	8.656323887997347	Guinea-Bissau
5691	210	2016	7.66991741785	0.325085173839682	0.3151196777180808	7.354797740131919	Liberia
5723	211	2016	3.85107570003	0.236186231331436	0.3149728814276147	3.536102818602386	Mali
5755	212	2016	8.20768392529	0.461269544556856	0.3149974558178724	7.892686469472128	Mauritania
5787	213	2016	4.15940050624	0.149200109150915	2.265096875294339	1.89430363094566	Niger
5819	214	2016	9.69771252755	0.465183780994652	0.3151115600860714	9.382600967463928	Nigeria
5851	215	2016	9.88689944071	0.463230081728275	0.3149782666461702	9.57192117406383	Sao Tome and Principe
5883	216	2016	8.62730582951	0.371114525115408	0.3147359207831579	8.312569908726843	Senegal
5915	217	2016	8.89679366219	0.324091564628372	0.3151126786971312	8.581680983492868	Sierra Leone
5947	218	2016	9.74314693245	0.372910027688811	0.315132838712381	9.428014093737618	Togo
5979	298	2016	10.32031473098	0.702726397771802	0.2896728018516161	10.03064192912838	American Samoa
6011	305	2016	13.02239374352	0.810550842307499	0.2914976456814815	12.73089609783852	Bermuda
6043	320	2016	10.40773092926	0.752353086814977	0.2905937767764646	10.11713715248353	Cook Islands
6075	349	2016	5.17187029566	0.818961901690003	0.2917893839286363	4.880080911731364	Greenland
6107	351	2016	8.99315587006	0.780511644317696	0.2900983755832558	8.703057494476745	Guam
6139	367	2016	17.78785129363	0.900051302707716	0.292562864122807	17.49528842950719	Monaco
6171	369	2016	22.32500336517	0.590102988337037	0.2916574273636522	22.03334593780635	Nauru
6203	374	2016	12.26521940619	0.707476099423504	0.2923301320412222	11.97288927414878	Niue
6235	376	2016	10.30051998774	0.748455465810463	0.2916228856454445	10.00889710209455	Northern Mariana Islands
6267	380	2016	10.53324927264	0.741361910823289	0.2879725722426957	10.24527670039731	Palau
6299	385	2016	2.88210722799	0.799084082615032	0.2943572550071429	2.587749972982857	Puerto Rico
6331	393	2016	7.55351954562	0.735566138078794	0.292101786474	7.261417759146	Saint Kitts and Nevis
6363	396	2016	9.36313351573	0.884477664772925	0.2888150819846154	9.074318433745384	San Marino
6395	413	2016	10.97589572285	0.663974319058952	0.2894820652832979	10.6864136575667	Tokelau
6427	416	2016	9.97147368021	0.549173928060589	0.2997547867682857	9.671718893441714	Tuvalu
6459	422	2016	6.82252962203	0.810199044380962	0.2924658003710309	6.530063821658969	United States Virgin Islands
6491	435	2016	4.6029252414	0.274455491179089	0.3154135497770408	4.287511691622959	South Sudan
6523	522	2016	1.4975025094	0.496848218716792	0.3151061821810811	1.182396327218919	Sudan
26	6	2015	1.70248525406	0.671940110944872	0.2925007544805607	1.409984499579439	China
58	7	2015	1.9756587257	0.557321271453133	0.2928839506913889	1.682774775008611	Democratic People's Republic of Korea
90	8	2015	7.49437801875	0.850055268699097	0.2928354034638739	7.201542615286126	Taiwan (Province of China)
122	10	2015	1.65779123553	0.43948735809131	0.3151999331085437	1.342591302421456	Cambodia
154	11	2015	4.35729780331	0.622222469472476	0.2881954342126744	4.069102369097325	Indonesia
186	12	2015	2.84794087397	0.452749603276049	0.3149810365702174	2.532959837399783	Lao People's Democratic Republic
218	13	2015	16.76165976476	0.714659871236347	0.2930966143544445	16.46856315040555	Malaysia
250	14	2015	2.07188034095	0.618454389892933	0.289521013880396	1.782359327069604	Maldives
282	15	2015	3.12668951268	0.497374156127321	0.3152417322514	2.8114477804286	Myanmar
314	16	2015	3.69162703587	0.606215624393378	0.2907844192052728	3.400842616664727	Philippines
346	17	2015	1.35499855668	0.669760291875565	0.2907954844552632	1.064203072224737	Sri Lanka
378	18	2015	4.44121375843	0.654015622617677	0.2925206888819277	4.148693069548072	Thailand
410	19	2015	2.55565205334	0.426383620035982	0.3148542535749495	2.24079779976505	Timor-Leste
442	20	2015	3.98407068494	0.592849573281283	0.2894506869042453	3.694619998035754	Viet Nam
474	22	2015	14.33897756349	0.645026352546626	0.289900799338642	14.04907676415136	Fiji
506	23	2015	1.32663447893	0.500059699036215	0.3149864108517977	1.011648068078202	Kiribati
538	24	2015	8.019846942440001	0.541793166838195	0.3004217129782979	7.719425229461703	Marshall Islands
570	25	2015	8.26862837278	0.567151341569495	0.2918292842321687	7.976799088547832	Micronesia (Federated States of)
602	26	2015	3.48500533127	0.398285863731033	0.3151175519347619	3.169887779335238	Papua New Guinea
634	27	2015	9.43713357815	0.571998982964235	0.2884708047754445	9.148662773374555	Samoa
666	28	2015	4.30334018639	0.406233896996201	0.3149505094599074	3.988389676930092	Solomon Islands
698	29	2015	11.21498055538	0.594965747674029	0.2916857831930769	10.92329477218692	Tonga
730	30	2015	10.26364398934	0.450329861394857	0.3151667755390826	9.948477213800917	Vanuatu
762	33	2015	37.26684156257	0.678054634729575	0.290118637350177	36.97672292521982	Armenia
794	34	2015	5.71874835754	0.676244911134277	0.2918328653283839	5.426915492211617	Azerbaijan
826	35	2015	14.63201964685	0.697316132597582	0.2914808049007843	14.34053884194922	Georgia
858	36	2015	11.63526884977	0.70822973614897	0.2903738477939216	11.34489500197608	Kazakhstan
890	37	2015	2.9462250723	0.575463230818727	0.2927628540316484	2.653462218268352	Kyrgyzstan
922	38	2015	3.0202399067	0.59685964756958	0.289904116149899	2.730335790550101	Mongolia
954	39	2015	1.0480646222	0.515783244686634	0.3151562863646939	0.7329083358353061	Tajikistan
986	40	2015	8.4529965435	0.65335278951701	0.2911516497056701	8.16184489379433	Turkmenistan
1018	41	2015	3.52488530241	0.639805638905225	0.2901117014948485	3.234773600915151	Uzbekistan
1050	43	2015	4.498800818469999	0.679668600655757	0.2907001565297701	4.20810066194023	Albania
1082	44	2015	13.37444416035	0.700446047366461	0.2891899273757547	13.08525423297425	Bosnia and Herzegovina
1114	45	2015	12.84149157572	0.748979058373083	0.293801351863494	12.54769022385651	Bulgaria
1146	46	2015	16.24729638377	0.777865888163329	0.2930800669965	15.9542163167735	Croatia
1178	47	2015	13.04066564494	0.816564684423948	0.2905713044843011	12.7500943404557	Czechia
1210	48	2015	16.64683349276	0.774047382518708	0.2907392115022619	16.35609428125774	Hungary
1242	49	2015	9.93254934603	0.728603773495479	0.2892179890952525	9.643331356934747	North Macedonia
1274	50	2015	37.52506901917	0.770561277708901	0.2896999273768041	37.2353690917932	Montenegro
1306	51	2015	14.78732396819	0.78744534315882	0.2906541112473685	14.49666985694263	Poland
1338	52	2015	8.32757554688	0.743473529634312	0.2929616033692157	8.034613943510784	Romania
1370	53	2015	19.4347256834	0.769842222617687	0.2921775118292793	19.14254817157072	Serbia
1402	54	2015	10.92702624925	0.800394179928449	0.2907219426101905	10.63630430663981	Slovakia
1434	55	2015	11.44302442382	0.829837070735453	0.29282980048	11.15019462334	Slovenia
1466	57	2015	19.8143805964	0.758205742923593	0.2907186934509649	19.52366190294903	Belarus
1498	58	2015	16.25476704971	0.823221278492715	0.2902623681339253	15.96450468157608	Estonia
1530	59	2015	14.4433876121	0.806985994927815	0.2917304304182301	14.15165718168177	Latvia
1562	60	2015	18.08350267672	0.823112629019743	0.2929047292272	17.7905979474928	Lithuania
1594	61	2015	8.94827194863	0.699355166217478	0.2909214048088298	8.65735054382117	Republic of Moldova
1626	62	2015	20.08419492924	0.784913773964283	0.2924744326738532	19.79172049656615	Russian Federation
1658	63	2015	14.23654493881	0.743790863159826	0.2905236809042857	13.94602125790571	Ukraine
1690	66	2015	16.25488856038	0.791367566956237	0.2920775540232584	15.96281100635674	Brunei Darussalam
1722	67	2015	15.61810736774	0.856097498738686	0.2914082587440625	15.32669910899594	Japan
1754	68	2015	3.69603389431	0.863907408481354	0.2902440747590351	3.405789819550965	Republic of Korea
1786	69	2015	4.65373801372	0.84540185703118	0.2925265853905608	4.361211428329439	Singapore
1818	71	2015	6.59922239732	0.824860715173108	0.2913073690995789	6.307915028220421	Australia
1850	72	2015	12.25604463167	0.82746249334817	0.289778097386055	11.96626653428394	New Zealand
1882	74	2015	16.12605912925	0.853591217830289	0.2910424115672917	15.83501671768271	Andorra
1914	75	2015	7.89216002113	0.837579895310124	0.2913872105430588	7.600772810586941	Austria
1946	76	2015	9.4075138019	0.835878400447772	0.2921064379152727	9.115407363984728	Belgium
1978	77	2015	14.56393964633	0.822732850898765	0.2926830000045217	14.27125664632548	Cyprus
2010	78	2015	17.40334316888	0.878543944867921	0.2907218969031429	17.11262127197686	Denmark
2042	79	2015	16.65006251085	0.840878476913666	0.2913379634050562	16.35872454744494	Finland
2074	80	2015	7.21381362709	0.820238385480897	0.2922042039018421	6.921609423188158	France
2106	81	2015	8.61605960594	0.888867853966898	0.2897926593714286	8.326266946568571	Germany
2138	82	2015	11.24664965909	0.782489523445532	0.2914260618413592	10.95522359724864	Greece
2170	83	2015	9.38130938555	0.857724976230652	0.2902082610894495	9.09110112446055	Iceland
2202	84	2015	11.36268095988	0.847437886654412	0.2893142307185714	11.07336672916143	Ireland
2234	85	2015	5.115743080170001	0.788874456945394	0.2912907190375555	4.824452361132445	Israel
2266	86	2015	6.78559237486	0.789902118846972	0.2914989485070213	6.494093426352979	Italy
2298	87	2015	9.95352420446	0.87011293699584	0.2909301157374561	9.662594088722544	Luxembourg
2330	88	2015	5.264800280439999	0.777276905450885	0.2907683542310309	4.974031926208968	Malta
2362	89	2015	13.02306566808	0.874402841072396	0.2930855407251021	12.7299801273549	Netherlands
2394	90	2015	16.4483866117	0.89891264398603	0.2898005458465421	16.15858606585346	Norway
2426	91	2015	5.24630425529	0.725756220353222	0.2909444053015306	4.955359849988469	Portugal
2458	92	2015	7.802335992520001	0.752269822995419	0.292292534795914	7.510043457724087	Spain
2490	93	2015	13.41991375385	0.87238851487302	0.2906569489190217	13.12925680493098	Sweden
2522	94	2015	7.073067680009999	0.921832990505373	0.2901270655948352	6.782940614415164	Switzerland
2554	95	2015	12.18392928733	0.838951918781599	0.2909379795138384	11.89299130781616	United Kingdom
2586	97	2015	11.73952456793	0.691710125973835	0.2908983611714	11.4486262067586	Argentina
2618	98	2015	9.40976255954	0.736098082475337	0.2928404272263918	9.11692213231361	Chile
2650	99	2015	15.53898847111	0.680595506073599	0.2907453548117391	15.24824311629826	Uruguay
2682	101	2015	5.6095893953	0.859532903766548	0.291522053243077	5.318067342056922	Canada
2714	102	2015	5.66681655482	0.844370336219248	0.2884703537778205	5.378346201042179	United States of America
2746	105	2015	5.79321359523	0.728372762315346	0.2932928212083908	5.499920774021609	Antigua and Barbuda
2778	106	2015	9.70304542727	0.789956145087734	0.2923896054290588	9.410655821840942	Bahamas
2810	107	2015	6.945256266129999	0.73260299258046	0.2908644763195327	6.654391789810466	Barbados
2842	108	2015	2.82710421123	0.583279094493031	0.2911676353152294	2.535936575914771	Belize
2874	109	2015	9.15358382152	0.642818963057111	0.2906121649417172	8.862971656578283	Cuba
2906	110	2015	12.00371216707	0.724785536415403	0.2902322309772549	11.71347993609275	Dominica
2938	111	2015	4.94934933053	0.592924164325808	0.2906258738501	4.658723456679899	Dominican Republic
2970	112	2015	13.88966977958	0.638936083726672	0.2902864867475229	13.59938329283248	Grenada
3002	113	2015	11.71683454703	0.60760548677096	0.2933819519883529	11.42345259504165	Guyana
3034	114	2015	8.840743498150001	0.431756760061604	0.3149762216729412	8.52576727647706	Haiti
3066	115	2015	5.71975430749	0.662465809295028	0.2882922834503884	5.431462024039611	Jamaica
3098	116	2015	12.25042341917	0.652157480490287	0.2928243647069697	11.95759905446303	Saint Lucia
3130	117	2015	6.19384187636	0.603754134616218	0.289785896950367	5.904055979409633	Saint Vincent and the Grenadines
3162	118	2015	5.85713146975	0.616097315384298	0.2888580538918447	5.568273415858155	Suriname
3194	119	2015	15.5974769669	0.751510682495009	0.2892306380671111	15.30824632883289	Trinidad and Tobago
3226	121	2015	3.11101457362	0.567000897613403	0.2918592502452885	2.819155323374712	Bolivia (Plurinational State of)
3258	122	2015	3.53505512087	0.628546709567119	0.2917619512219643	3.243293169648036	Ecuador
3290	123	2015	1.65285252003	0.636278270548633	0.2926815780939535	1.360170941936046	Peru
3322	125	2015	9.91000070486	0.620889228107476	0.2937228576020389	9.616277847257962	Colombia
3354	126	2015	9.05887233141	0.662030135918026	0.2908418082165909	8.76803052319341	Costa Rica
3386	127	2015	2.08084390924	0.529386950266238	0.3149721541844445	1.765871755055556	El Salvador
3418	128	2015	1.53061073164	0.500655606612947	0.3152247607059259	1.215385970934074	Guatemala
3450	129	2015	4.05215865849	0.482294176352814	0.3150609230590909	3.737097735430909	Honduras
3482	130	2015	1.97148337753	0.628896723914502	0.2915155917729	1.6799677857571	Mexico
3514	131	2015	1.46435002243	0.496391662501118	0.3148757210675676	1.149474301362432	Nicaragua
3546	132	2015	6.719241578409999	0.657962046843146	0.2901763507354639	6.429065227674536	Panama
3578	133	2015	6.70629671144	0.610675356525105	0.292343239752449	6.413953471687551	Venezuela (Bolivarian Republic of)
3610	135	2015	15.96325897098	0.628149803496659	0.2928851416277551	15.67037382935225	Brazil
3642	136	2015	10.73173477657	0.600484125243426	0.2903372624540196	10.44139751411598	Paraguay
3674	139	2015	1.19381538875	0.626745568394753	0.2906492794916854	0.9031661092583146	Algeria
3706	140	2015	2.43372208704	0.719926604884411	0.290639814885119	2.143082272154881	Bahrain
3738	141	2015	1.74627656331	0.544370148675277	0.2974463074652941	1.448830255844706	Egypt
3770	142	2015	1.80293930145	0.662057986508516	0.2890378938863367	1.513901407563663	Iran (Islamic Republic of)
3802	143	2015	1.80427250599	0.599494007105483	0.291691120340849	1.512581385649151	Iraq
3834	144	2015	3.85426280324	0.692952031873164	0.2904020363935644	3.563860766846436	Jordan
3866	145	2015	3.05443330371	0.816998412782804	0.2913796757871111	2.763053627922889	Kuwait
3898	146	2015	8.84589847296	0.7186972923939	0.2918593163523656	8.554039156607635	Lebanon
3930	147	2015	1.64727940895	0.713651367022809	0.2919072330894624	1.355372175860538	Libya
3962	148	2015	1.67347255693	0.515582892643316	0.3150851130784821	1.358387443851518	Morocco
3994	149	2015	2.20341274104	0.579204260933414	0.2898214428216667	1.913591298218333	Palestine
4026	150	2015	2.53350587464	0.743597182373955	0.291295542275	2.242210332365	Oman
4058	151	2015	3.55461297656	0.811872851894902	0.291297086547125	3.263315890012875	Qatar
4090	152	2015	0.71994055167	0.782300801582157	0.2896883516051961	0.430252200064804	Saudi Arabia
4122	153	2015	1.59731110305	0.602282913873841	0.293488816655914	1.303822286394086	Syrian Arab Republic
4154	154	2015	1.25294369345	0.653413537772423	0.2904599077752525	0.9624837856747475	Tunisia
4186	155	2015	8.646261142750001	0.662971738649364	0.291383261925	8.354877880825	Turkey
4218	156	2015	8.098480046199999	0.834175498027292	0.292433833523458	7.806046212676541	United Arab Emirates
4250	157	2015	1.00714283182	0.430197789315438	0.3149448643107692	0.6921979675092307	Yemen
4282	160	2015	0.8781068786299999	0.291849504924728	0.3151765342645544	0.5629303443654454	Afghanistan
4314	161	2015	3.24279995398	0.42548212139419	0.3149707902144762	2.927829163765524	Bangladesh
4346	162	2015	4.00005904037	0.44181074828187	0.3151888420285714	3.684870198341429	Bhutan
4378	163	2015	3.53887559408	0.521242718548368	0.315046158424717	3.223829435655283	India
4410	164	2015	2.47338193207	0.395021154474843	0.3149596783974419	2.158422253672558	Nepal
4442	165	2015	5.12417403038	0.464792667642097	0.3150831862427273	4.809090844137272	Pakistan
4474	168	2015	10.6447422899	0.411372026050491	0.3147323216427551	10.33000996825725	Angola
4506	169	2015	8.27430893657	0.290827871178726	0.3150841741444445	7.959224762425555	Central African Republic
4538	170	2015	13.31226002564	0.548414029703538	0.299173573774375	13.01308645186563	Congo
4570	171	2015	6.8288740819	0.33242130666296	0.3148711441018182	6.514002937798181	Democratic Republic of the Congo
4602	172	2015	12.83580413231	0.61313462386841	0.2924063960016832	12.54339773630832	Equatorial Guinea
4634	173	2015	14.60611028086	0.58836499960774	0.2905175978934654	14.31559268296653	Gabon
4666	175	2015	4.97538201621	0.267327938241439	0.3150028644223077	4.660379151787692	Burundi
4698	176	2015	7.00721407897	0.444712393572096	0.314943378781	6.692270700189	Comoros
4730	177	2015	7.13861068157	0.445855284807829	0.315518708688	6.823091972882001	Djibouti
4762	178	2015	5.90417232353	0.376935162282393	0.315038402630625	5.589133920899375	Eritrea
4794	179	2015	2.48825245988	0.310736418709888	0.3149726980304348	2.173279761849565	Ethiopia
4826	180	2015	6.137376386340001	0.473084051301145	0.3150530012173034	5.822323385122697	Kenya
4858	181	2015	8.549040513100001	0.350443595243704	0.3150038465563265	8.234036666543675	Madagascar
4890	182	2015	7.35957811272	0.33614013833142	0.3151625120373832	7.044415600682617	Malawi
4922	183	2015	2.73360152475	0.692239729639954	0.294794779964386	2.438806744785614	Mauritius
4954	184	2015	10.49359867519	0.2810326852532	0.3149303869934286	10.17866828819657	Mozambique
4986	185	2015	5.31696783923	0.389895414951459	0.3151177901654945	5.001850049064505	Rwanda
5018	186	2015	4.32357461968	0.701722819856481	0.2899089852437635	4.033665634436236	Seychelles
5050	187	2015	3.04999305279	0.0698115214335177	3.04999305279	0	Somalia
5082	189	2015	8.112768093769999	0.394277756847982	0.3149771699515054	7.797790923818494	United Republic of Tanzania
5114	190	2015	5.37115245971	0.372537985916872	0.3150714626621487	5.056080997047851	Uganda
5146	191	2015	9.14123114112	0.446744718544927	0.3157997002740777	8.825431440845923	Zambia
5178	193	2015	9.5760031295	0.615411123648458	0.2914359606813461	9.284567168818654	Botswana
5210	194	2015	7.007755670559999	0.479754456396731	0.3148528943242593	6.69290277623574	Lesotho
5242	195	2015	8.534652543710001	0.589821040312457	0.2888034227947561	8.245849120915246	Namibia
5274	196	2015	9.84174380773	0.658417761080757	0.2926700025681633	9.549073805161836	South Africa
5306	197	2015	9.91149789092	0.555373738956414	0.2926632700084723	9.618834620911528	Eswatini
5338	198	2015	16.79703291688	0.446552872040041	0.3154810362523479	16.48155188062765	Zimbabwe
5370	200	2015	5.792654630289999	0.332216350180226	0.3151892819745715	5.477465348315428	Benin
5402	201	2015	6.4822913357	0.250208260823773	0.3149476526685	6.1673436830315	Burkina Faso
5434	202	2015	10.93402424397	0.430830276458225	0.315017278979009	10.61900696499099	Cameroon
5466	203	2015	8.75112966674	0.495229489103676	0.3149198566831579	8.436209810056843	Cabo Verde
5498	204	2015	4.76656981805	0.212428696994434	0.314927571815	4.451642246235	Chad
5530	205	2015	10.49712621438	0.383491379717949	0.3150642468961404	10.18206196748386	Côte d'Ivoire
5562	206	2015	9.71027373289	0.375840484637477	0.3149277945275238	9.395345938362476	Gambia
5594	207	2015	10.82692027958	0.521539202423625	0.3150852555212381	10.51183502405876	Ghana
5626	208	2015	6.18520535984	0.292363614463187	0.3153286697747706	5.869876690065229	Guinea
5658	209	2015	8.93542093185	0.31709001451773	0.3151951442681053	8.620225787581894	Guinea-Bissau
5690	210	2015	7.68823723515	0.318485165511089	0.3151948475962037	7.373042387553796	Liberia
5722	211	2015	3.80721619038	0.229826262811848	0.3150442801408696	3.492171910239131	Mali
5754	212	2015	8.17975360702	0.454523487871252	0.3150876638555435	7.864665943164457	Mauritania
5786	213	2015	4.14889736802	0.14544050326966	3.01963487967	1.12926248835	Niger
5818	214	2015	9.58448672869	0.457240991469025	0.3153228124073077	9.269163916282693	Nigeria
5850	215	2015	9.71719317343	0.454051473195403	0.3150080971012879	9.402185076328712	Sao Tome and Principe
5882	216	2015	8.50112927391	0.364144496085842	0.3155755690698095	8.18555370484019	Senegal
5914	217	2015	8.87942149598	0.316998649992998	0.3150463265028455	8.564375169477156	Sierra Leone
5946	218	2015	9.69807420591	0.365600168512118	0.3149583724871429	9.383115833422858	Togo
5978	298	2015	10.28162406208	0.697162912183353	0.2919807020471171	9.989643360032883	American Samoa
6010	305	2015	13.44664153517	0.807998794744826	0.2911991775348077	13.15544235763519	Bermuda
6042	320	2015	10.4235845391	0.746550296501143	0.2902123367170588	10.13337220238294	Cook Islands
6074	349	2015	5.274015682	0.8177191894267	0.2919581967491667	4.982057485250833	Greenland
6106	351	2015	9.04181959127	0.776723614176227	0.2925445046639623	8.749275086606039	Guam
6138	367	2015	18.09312975492	0.89835633653211	0.2908054731109346	17.80232428180906	Monaco
6170	369	2015	22.4746725525	0.581283234356014	0.2908310969553125	22.18384145554469	Nauru
6202	374	2015	12.30699313259	0.704232979022297	0.2941171635425288	12.01287596904747	Niue
6234	376	2015	9.83567283448	0.743797398071258	0.2918604937206522	9.543812340759349	Northern Mariana Islands
6266	380	2015	10.49982599609	0.73816642523263	0.28953784608	10.21028815001	Palau
6298	385	2015	2.90207821281	0.791800166848976	0.2938864284854431	2.608191784324557	Puerto Rico
6330	393	2015	7.91389334591	0.732220671984012	0.2939405846308642	7.619952761279136	Saint Kitts and Nevis
6362	396	2015	9.33642774092	0.884693365070092	0.2897854177410577	9.046642323178942	San Marino
6394	413	2015	11.09432697127	0.658798994926187	0.293709070090283	10.80061790117972	Tokelau
6426	416	2015	9.95171360606	0.544047880204377	0.3036974882098969	9.648016117850103	Tuvalu
6458	422	2015	6.81652900209	0.807889245154254	0.2932260144677064	6.523302987622293	United States Virgin Islands
6490	435	2015	4.54861376191	0.275833634320407	0.3152467596598876	4.233367002250112	South Sudan
6522	522	2015	1.46306779063	0.486549437288546	0.315125485785875	1.147942304844125	Sudan
25	6	2014	1.69035320877	0.668640847002655	0.2915080667007547	1.398845142069245	China
57	7	2014	1.98181910298	0.553603559944788	0.2942137101124742	1.687605392867526	Democratic People's Republic of Korea
89	8	2014	7.64458850871	0.845695560406305	0.2917131770377	7.3528753316723	Taiwan (Province of China)
121	10	2014	1.62719913139	0.433597748994237	0.3151052455832558	1.312093885806744	Cambodia
153	11	2014	4.29583293053	0.615499887091834	0.2905761488965487	4.005256781633451	Indonesia
185	12	2014	2.81929115323	0.4458694242056	0.3151172612775581	2.504173891952442	Lao People's Democratic Republic
217	13	2014	16.27530945421	0.709953756222256	0.2906062874912245	15.98470316671878	Malaysia
249	14	2014	2.06730796231	0.611578071403856	0.2900664956624529	1.777241466647547	Maldives
281	15	2014	3.10092060453	0.490255145456161	0.3151377467762264	2.785782857753773	Myanmar
313	16	2014	3.56203154081	0.598384520042983	0.2897850754741936	3.272246465335806	Philippines
345	17	2014	1.34460359455	0.662782434226903	0.2916152716097116	1.052988322940288	Sri Lanka
377	18	2014	4.43317383585	0.648772057471972	0.2902626712017333	4.142911164648266	Thailand
409	19	2014	2.55227634953	0.421155537971188	0.3151408134803637	2.237135536049637	Timor-Leste
441	20	2014	3.93094616557	0.586913814919078	0.2926099266571028	3.638336238912897	Viet Nam
473	22	2014	14.25786419588	0.6393900664467	0.2929730576730097	13.96489113820699	Fiji
505	23	2014	1.32084806619	0.495317241227584	0.3153127759538776	1.005535290236122	Kiribati
537	24	2014	8.02410044178	0.536640130947104	0.3151201243819565	7.708980317398043	Marshall Islands
569	25	2014	8.26708917076	0.563840029745074	0.2930584160291667	7.974030754730833	Micronesia (Federated States of)
601	26	2014	3.43089321196	0.394004571266826	0.3151626966997436	3.115730515260257	Papua New Guinea
633	27	2014	9.37716466637	0.569493660728475	0.2901475887457692	9.08701707762423	Samoa
665	28	2014	4.2783145047	0.402244744701609	0.3151189859090218	3.963195518790978	Solomon Islands
697	29	2014	11.19591115645	0.590826852746506	0.2893691110680208	10.90654204538198	Tonga
729	30	2014	10.26130454633	0.446687298111776	0.3149545966490196	9.94634994968098	Vanuatu
761	33	2014	34.84953229825	0.673932189530685	0.2932506782649451	34.55628161998505	Armenia
793	34	2014	5.61283849408	0.672162741185153	0.2929235178653782	5.319914976214622	Azerbaijan
825	35	2014	13.54263145703	0.692155206871812	0.2890457109526667	13.25358574607733	Georgia
857	36	2014	11.33943715222	0.703511920757132	0.290694303355	11.048742848865	Kazakhstan
889	37	2014	2.72222261825	0.570569357153487	0.2905813495644231	2.431641268685577	Kyrgyzstan
921	38	2014	2.88041041952	0.592867352927119	0.2915526493446988	2.588857770175301	Mongolia
953	39	2014	1.06451868202	0.511989517777097	0.3150710121434375	0.7494476698765626	Tajikistan
985	40	2014	8.286287284430001	0.647542416932676	0.2918048192537143	7.994482465176286	Turkmenistan
1017	41	2014	2.96728862714	0.635257049718365	0.2912839226728571	2.676004704467143	Uzbekistan
1049	43	2014	4.4451273117	0.67411298539372	0.2912114912421649	4.153915820457835	Albania
1081	44	2014	13.22691017068	0.697031893012906	0.2907636858677778	12.93614648481222	Bosnia and Herzegovina
1113	45	2014	12.70803154828	0.745372642577071	0.2931278655114019	12.4149036827686	Bulgaria
1145	46	2014	16.18201043202	0.774479240521915	0.2898591969279787	15.89215123509202	Croatia
1177	47	2014	13.38319994241	0.816227257169909	0.2915248435573256	13.09167509885268	Czechia
1209	48	2014	16.68512775441	0.772575045716759	0.2912134121294506	16.39391434228055	Hungary
1241	49	2014	10.14486568682	0.724089588503488	0.2926464844626364	9.852219202357363	North Macedonia
1273	50	2014	37.05113691966	0.765776526527122	0.291698294172	36.759438625488	Montenegro
1305	51	2014	15.41458497309	0.783682368684721	0.2915662774715841	15.12301869561841	Poland
1337	52	2014	8.71533120771	0.740395466703106	0.2915246677470492	8.42380653996295	Romania
1369	53	2014	19.25314989842	0.766043091132074	0.2932137675074783	18.95993613091252	Serbia
1401	54	2014	10.87946371736	0.799618796308309	0.2911451430523334	10.58831857430767	Slovakia
1433	55	2014	11.15778560485	0.827799245827941	0.2914425782001961	10.8663430266498	Slovenia
1465	57	2014	20.55703128004	0.753511479851413	0.2911246060260204	20.26590667401398	Belarus
1497	58	2014	17.08561621887	0.818770732051979	0.294937419982069	16.79067879888793	Estonia
1529	59	2014	14.54090031528	0.803721486035489	0.2903660374034454	14.25053427787655	Latvia
1561	60	2014	17.14747998882	0.817886376021861	0.2907743567245454	16.85670563209545	Lithuania
1593	61	2014	8.38543226836	0.694104557276994	0.2917094466622105	8.09372282169779	Republic of Moldova
1625	62	2014	20.02432470243	0.780617524284297	0.2906815783278409	19.73364312410216	Russian Federation
1657	63	2014	14.5331553682	0.739883556959807	0.2919416578636559	14.24121371033634	Ukraine
1689	66	2014	15.88576665953	0.787733289361499	0.2933211399410715	15.59244551958893	Brunei Darussalam
1721	67	2014	15.27243918233	0.85369274935716	0.2896640474646535	14.98277513486535	Japan
1753	68	2014	3.77402866764	0.859665567500037	0.2912267066153333	3.482801961024667	Republic of Korea
1785	69	2014	4.93818417537	0.842894537933952	0.2922438020343689	4.645940373335631	Singapore
1817	71	2014	6.718896011049999	0.820840850321621	0.2908462377546552	6.428049773295344	Australia
1849	72	2014	12.75276883521	0.823908943687562	0.2916358477096491	12.46113298750035	New Zealand
1881	74	2014	16.28247181609	0.851010491664786	0.2911419594442046	15.99132985664579	Andorra
1913	75	2014	7.88492071042	0.835838577321076	0.2923113064798979	7.592609403940102	Austria
1945	76	2014	9.3147033973	0.832425051502658	0.2935414012822116	9.021161996017788	Belgium
1977	77	2014	14.788771229	0.821184302169431	0.2905367372187097	14.49823449178129	Cyprus
2009	78	2014	17.91794179733	0.876814931654032	0.2908163531918	17.6271254441382	Denmark
2041	79	2014	17.85656334671	0.837431871657021	0.29243423611	17.5641291106	Finland
2073	80	2014	7.27018509846	0.816551447578728	0.2926072426078	6.9775778558522	France
2105	81	2014	8.640519007630001	0.887651614379013	0.2896769886084415	8.35084201902156	Germany
2137	82	2014	10.46902277503	0.782442012668796	0.2898741097862376	10.17914866524376	Greece
2169	83	2014	9.8852677645	0.853558696790214	0.2920226774557843	9.593245087044215	Iceland
2201	84	2014	11.99647328169	0.842082114682265	0.2898159276717172	11.70665735401828	Ireland
2233	85	2014	4.97818811319	0.78615108379553	0.2927821164513861	4.685405996738614	Israel
2265	86	2014	6.87202413411	0.787533956365705	0.2911143325985437	6.580909801511456	Italy
2297	87	2014	9.79462759163	0.86669355608594	0.2909477966703261	9.503679794959675	Luxembourg
2329	88	2014	5.53964911014	0.772728741377431	0.2927844214812381	5.246864688658762	Malta
2361	89	2014	13.2768345977	0.871848914319002	0.291032866377191	12.98580173132281	Netherlands
2393	90	2014	16.48741380051	0.895499545979859	0.2944306570161538	16.19298314349384	Norway
2425	91	2014	5.02245941591	0.723021281895034	0.2931512618557692	4.729308154054231	Portugal
2457	92	2014	7.73585991267	0.74980092875112	0.2900895431078505	7.445770369562149	Spain
2489	93	2014	13.76032815857	0.869923325091982	0.2909887971978704	13.46933936137213	Sweden
2521	94	2014	7.5523636601	0.919994182026162	0.2901545850959047	7.262209075004096	Switzerland
2553	95	2014	12.63440811194	0.835516642361539	0.291324380881087	12.34308373105891	United Kingdom
2585	97	2014	11.45746744174	0.684974509115572	0.2913452071467021	11.1661222345933	Argentina
2617	98	2014	9.57435669586	0.727275926904869	0.2925041962476042	9.281852499612397	Chile
2649	99	2014	15.81717604716	0.673334260363154	0.2920701837468	15.5251058634132	Uruguay
2681	101	2014	5.79491323464	0.856759933938005	0.2912364372250486	5.503676797414951	Canada
2713	102	2014	5.61750488268	0.84074652832772	0.2920834059849515	5.325421476695049	United States of America
2745	105	2014	6.27736645549	0.725585978309816	0.2917297051017143	5.985636750388286	Antigua and Barbuda
2777	106	2014	10.62441771875	0.787253492401512	0.2923536920362627	10.33206402671374	Bahamas
2809	107	2014	6.9408286355	0.730383286769139	0.2908895581042342	6.649939077395766	Barbados
2841	108	2014	3.07877546883	0.578091325788653	0.2908078359294505	2.787967632900549	Belize
2873	109	2014	9.6667989463	0.637304129079553	0.2911466896338947	9.375652256666106	Cuba
2905	110	2014	12.10735590071	0.718455556016605	0.2876895160552778	11.81966638465472	Dominica
2937	111	2014	4.89439168417	0.588236742676906	0.2911464065844318	4.603245277585568	Dominican Republic
2969	112	2014	14.46701219685	0.633734695952301	0.2917201008404396	14.17529209600956	Grenada
3001	113	2014	11.67980767272	0.602136510795571	0.2915041281187368	11.38830354460126	Guyana
3033	114	2014	8.73782814308	0.427940902171937	0.3148894196637079	8.422938723416292	Haiti
3065	115	2014	5.67078356771	0.658505341253061	0.293345460155618	5.377438107554382	Jamaica
3097	116	2014	13.1248594583	0.648743506935936	0.2906364754458621	12.83422298285414	Saint Lucia
3129	117	2014	6.881377007349999	0.598378671838632	0.2892179307422222	6.592159076607777	Saint Vincent and the Grenadines
3161	118	2014	5.86294146623	0.61270442287871	0.2936890659522835	5.569252400277716	Suriname
3193	119	2014	15.43431493036	0.747338962511986	0.2912093053672917	15.14310562499271	Trinidad and Tobago
3225	121	2014	3.08369178617	0.560934581048908	0.2935679623315534	2.790123823838447	Bolivia (Plurinational State of)
3257	122	2014	3.68479084001	0.622027432994838	0.290841380663	3.393949459347	Ecuador
3289	123	2014	1.63961978277	0.631114354280049	0.2923055103554348	1.347314272414565	Peru
3321	125	2014	9.62252405563	0.614151922522411	0.2895553519372897	9.33296870369271	Colombia
3353	126	2014	8.3680940276	0.656890456365803	0.2894435610946729	8.078650466505326	Costa Rica
3385	127	2014	1.88083086436	0.523468900855703	0.3149970119527907	1.565833852407209	El Salvador
3417	128	2014	1.4416705696	0.494027188122075	0.3151531676768868	1.126517401923113	Guatemala
3449	129	2014	4.04533856461	0.476587799009017	0.3149493443352	3.7303892202748	Honduras
3481	130	2014	1.92039696647	0.621857404659516	0.2937524852235965	1.626644481246404	Mexico
3513	131	2014	1.51348413104	0.491207346240634	0.3150169955138462	1.198467135526154	Nicaragua
3545	132	2014	6.499057184260001	0.649108173564656	0.2922693642348421	6.206787820025158	Panama
3577	133	2014	6.73662168757	0.614686806192499	0.2900273095810204	6.446594377988979	Venezuela (Bolivarian Republic of)
3609	135	2014	16.16746139955	0.623433813964528	0.2895934605206	15.8778679390294	Brazil
3641	136	2014	10.47050930994	0.593953153052431	0.2889387130371717	10.18157059690283	Paraguay
3673	139	2014	1.18166212458	0.622087291667118	0.2933079889907317	0.8883541355892683	Algeria
3705	140	2014	2.48884858713	0.716768059555516	0.2892227864947312	2.199625800635269	Bahrain
3737	141	2014	1.69908375842	0.531749809455032	0.3151211516146591	1.383962606805341	Egypt
3769	142	2014	1.76803575534	0.657961510912541	0.2903030426250526	1.477732712714947	Iran (Islamic Republic of)
3801	143	2014	1.81143792123	0.588317651574763	0.2905559816753192	1.520881939554681	Iraq
3833	144	2014	3.96272144668	0.687134039943201	0.2943581634089131	3.668363283271087	Jordan
3865	145	2014	2.76272241765	0.810743232598608	0.2916743105921782	2.471048107057822	Kuwait
3897	146	2014	8.8660691583	0.71242387252594	0.2911199589063	8.5749491993937	Lebanon
3929	147	2014	1.62494467423	0.716042207086096	0.2923605690308696	1.332584105199131	Libya
3961	148	2014	1.62565021821	0.507443265160336	0.3149273034641122	1.310722914745888	Morocco
3993	149	2014	2.18290482983	0.569239881995993	0.291586943914322	1.891317885915678	Palestine
4025	150	2014	2.42957874319	0.738743771923443	0.2911338275957798	2.13844491559422	Oman
4057	151	2014	3.88545656914	0.805725710213966	0.2915572451979817	3.593899323942018	Qatar
4089	152	2014	0.72953408536	0.775178132630626	0.2906759208660674	0.4388581644939326	Saudi Arabia
4121	153	2014	1.58492133364	0.602235759940116	0.2888827010537234	1.296038632586277	Syrian Arab Republic
4153	154	2014	1.22419970599	0.648297395047989	0.2909919666126	0.9332077393774001	Tunisia
4185	155	2014	8.59017318708	0.653388834851172	0.290716516238	8.299456670842	Turkey
4217	156	2014	8.050435500679999	0.833858726882329	0.2905884474795575	7.759847053200441	United Arab Emirates
4249	157	2014	0.98972106845	0.425189667293499	0.3148867312188542	0.6748343372311458	Yemen
4281	160	2014	0.84525176673	0.284030351035349	0.3148512132875	0.5304005534425	Afghanistan
4313	161	2014	3.06847625957	0.413263168891725	0.3150817177877119	2.753394541782288	Bangladesh
4345	162	2014	3.91666102075	0.434969269672115	0.3149149683541667	3.601746052395833	Bhutan
4377	163	2014	3.42346536721	0.509722099778239	0.3150977557965218	3.108367611413478	India
4409	164	2014	2.48767615492	0.387689088395059	0.3149410826802041	2.172735072239796	Nepal
4441	165	2014	5.03190280433	0.458781424149631	0.3152417458408511	4.716661058489149	Pakistan
4473	168	2014	10.57355889067	0.403720085675527	0.3151534379004348	10.25840545276957	Angola
4505	169	2014	8.38064835853	0.289999498191724	0.3151406673290179	8.065507691200981	Central African Republic
4537	170	2014	13.25012490412	0.540594486203119	0.2993798671750435	12.95074503694496	Congo
4569	171	2014	6.78311202683	0.321622927081767	0.3150009561719672	6.468111070658034	Democratic Republic of the Congo
4601	172	2014	12.44833255788	0.60347316716397	0.2904375215988182	12.15789503628118	Equatorial Guinea
4633	173	2014	14.49418124712	0.580915656182647	0.2916928306632585	14.20248841645674	Gabon
4665	175	2014	4.98129080815	0.262794721997486	0.3150839729901075	4.666206835159892	Burundi
4697	176	2014	6.99334586454	0.438844505062188	0.3150199244891743	6.678325940050826	Comoros
4729	177	2014	7.10005572954	0.439455721647865	0.3148699670829412	6.785185762457059	Djibouti
4761	178	2014	5.86406231699	0.372527587512835	0.3152891419618072	5.548773175028193	Eritrea
4793	179	2014	2.42589266347	0.300484547961246	0.3150173140604445	2.110875349409556	Ethiopia
4825	180	2014	6.06448318492	0.464724302152848	0.3149024433111017	5.749580741608899	Kenya
4857	181	2014	8.492716666969999	0.343352610546557	0.3153774558368675	8.177339211133132	Madagascar
4889	182	2014	7.24120810887	0.327042425505685	0.3152878293566364	6.925920279513364	Malawi
4921	183	2014	2.83416145605	0.686616503167309	0.2922339050314943	2.541927551018506	Mauritius
4953	184	2014	10.4128600174	0.272892813606321	0.3150183868379279	10.09784163056207	Mozambique
4985	185	2014	5.25767173921	0.381533179436292	0.3152560306082927	4.942415708601708	Rwanda
5017	186	2014	4.27822543324	0.697114588650508	0.2926934828047664	3.985531950435234	Seychelles
5049	187	2014	3.07046239765	0.0686092985197366	3.07046239765	0	Somalia
5081	189	2014	8.00114537576	0.385974579014964	0.3150639151730392	7.686081460586961	United Republic of Tanzania
5113	190	2014	5.37040646099	0.363430903180067	0.3150870033006863	5.055319457689314	Uganda
5145	191	2014	8.67507250634	0.436244005506199	0.3151407155755556	8.359931790764444	Zambia
5177	193	2014	9.71230649352	0.610086048809866	0.2909489004411651	9.421357593078834	Botswana
5209	194	2014	6.94300373443	0.473188157042242	0.3153879538980953	6.627615780531905	Lesotho
5241	195	2014	8.4329954332	0.582321424930035	0.2912904850582353	8.141704948141765	Namibia
5273	196	2014	9.93797246898	0.653964494596397	0.2909290312772381	9.647043437702761	South Africa
5305	197	2014	9.99695718218	0.549613848251705	0.299700416996055	9.697256765183944	Eswatini
5337	198	2014	16.52617882653	0.439997226175148	0.3148850797022	16.2112937468278	Zimbabwe
5369	200	2014	5.72269501068	0.325727271772744	0.3151414974726967	5.407553513207303	Benin
5401	201	2014	6.42959833319	0.244378901166049	0.3150527466488043	6.114545586541196	Burkina Faso
5433	202	2014	11.14816746503	0.423033560011266	0.315269644138381	10.83289782089162	Cameroon
5465	203	2014	8.82387563693	0.488259896216045	0.3150962122326804	8.50877942469732	Cabo Verde
5497	204	2014	4.763355343	0.206658835963237	0.3153034673489131	4.448051875651086	Chad
5529	205	2014	10.66457239429	0.377575443834257	0.3150296250291262	10.34954276926087	Côte d'Ivoire
5561	206	2014	9.96859543468	0.369901300206273	0.3151898462124211	9.653405588467578	Gambia
5593	207	2014	10.81153211916	0.514119061082341	0.3150054419222105	10.49652667723779	Ghana
5625	208	2014	6.17360594535	0.2859612643771	0.3148978729572727	5.858708072392727	Guinea
5657	209	2014	8.99571332206	0.311602905000269	0.3150028152532967	8.680710506806703	Guinea-Bissau
5689	210	2014	7.756085861639999	0.310955439531843	0.31513897106375	7.440946890576249	Liberia
5721	211	2014	3.74190272592	0.223729979734488	0.3152966548692233	3.426606071050777	Mali
5753	212	2014	8.23443377768	0.447653881356557	0.3150815993116667	7.919352178368333	Mauritania
5785	213	2014	4.12272233134	0.141731738162587	3.016989772091314	1.105732559248687	Niger
5817	214	2014	9.60127369542	0.44876682284048	0.3150970097355	9.2861766856845	Nigeria
5849	215	2014	9.64039974696	0.44514623672643	0.3147678960223469	9.325631850937652	Sao Tome and Principe
5881	216	2014	8.79765185824	0.357181573156172	0.3151479602706186	8.482503897969382	Senegal
5913	217	2014	8.95370160467	0.310348867321001	0.3150794894874445	8.638622115182555	Sierra Leone
5945	218	2014	9.75932379395	0.358661442459501	0.3152184505831868	9.444105343366813	Togo
5977	298	2014	10.68804983051	0.691343136814841	0.2924198844413	10.3956299460687	American Samoa
6009	305	2014	14.62666651206	0.804923406558971	0.2937442575608911	14.33292225449911	Bermuda
6041	320	2014	10.43872108481	0.73959570406711	0.2919320154851695	10.14678906932483	Cook Islands
6073	349	2014	5.24403953092	0.816527059982666	0.2896362887994681	4.954403242120533	Greenland
6105	351	2014	9.4141043251	0.773441684088001	0.2924514416146429	9.121652883485357	Guam
6137	367	2014	18.41475939562	0.896547873900622	0.2919951718851961	18.1227642237348	Monaco
6169	369	2014	22.57253188226	0.571424363669984	0.2918650621742553	22.28066682008575	Nauru
6201	374	2014	12.33140227761	0.700545923914193	0.2888745217815888	12.04252775582841	Niue
6233	376	2014	10.32500379669	0.742605449321406	0.2917700291787	10.0332337675113	Northern Mariana Islands
6265	380	2014	10.61598880979	0.734768296510748	0.291211890659697	10.3247769191303	Palau
6297	385	2014	3.21627596094	0.785120344673962	0.2887291284983478	2.927546832441652	Puerto Rico
6329	393	2014	8.5412801916	0.729530218928803	0.2923303074449	8.2489498841551	Saint Kitts and Nevis
6361	396	2014	9.30994259699	0.885353693736433	0.2914868896857944	9.018455707304206	San Marino
6393	413	2014	11.20964496126	0.653231999411508	0.2895668078059223	10.92007815345408	Tokelau
6425	416	2014	9.94733008076	0.539122244261915	0.2992014663803922	9.648128614379608	Tuvalu
6457	422	2014	6.864003115280001	0.805641378374046	0.2914635359101176	6.572539579369884	United States Virgin Islands
6489	435	2014	4.55331240682	0.276311461476096	0.3151270219289655	4.238185384891034	South Sudan
6521	522	2014	1.43899503374	0.476362134920594	0.3154113241437069	1.123583709596293	Sudan
24	6	2013	1.67710763893	0.66310300729639	0.2903848757769159	1.386722763153084	China
56	7	2013	1.99462686943	0.549483297235091	0.298293799491619	1.696333069938381	Democratic People's Republic of Korea
88	8	2013	7.43057862578	0.841280462756768	0.2900953989363265	7.140483226843673	Taiwan (Province of China)
120	10	2013	1.58812200411	0.427715060183387	0.3150661740778788	1.273055830032121	Cambodia
152	11	2013	4.24634824769	0.608509904334102	0.2900781839893478	3.956270063700653	Indonesia
184	12	2013	2.77641187288	0.438691038635463	0.315192637988381	2.461219234891619	Lao People's Democratic Republic
216	13	2013	15.995365183	0.70493071683803	0.2935247929104041	15.7018403900896	Malaysia
248	14	2013	2.08702346207	0.604238519255647	0.2924604694735644	1.794562992596435	Maldives
280	15	2013	3.08119478034	0.482821855058075	0.3152148995544118	2.765979880785588	Myanmar
312	16	2013	3.55512721745	0.590837549266941	0.2916964456989362	3.263430771751064	Philippines
344	17	2013	1.33336298722	0.655435837718287	0.291566016970989	1.041796970249011	Sri Lanka
376	18	2013	4.39111767303	0.643672915801455	0.2911578498470536	4.099959823182947	Thailand
408	19	2013	2.49397205237	0.41521787782997	0.3150553176756818	2.178916734694318	Timor-Leste
440	20	2013	3.86434538158	0.581029214733769	0.2908124566113132	3.573532924968687	Viet Nam
472	22	2013	14.20365835673	0.634278114312534	0.28999939305	13.91365896368	Fiji
504	23	2013	1.32252082128	0.491880767182311	0.3150360085833334	1.007484812696667	Kiribati
536	24	2013	8.02516504153	0.531446300319586	0.3155515566629545	7.709613484867045	Marshall Islands
568	25	2013	8.253236276079999	0.561082820885874	0.2936054044707692	7.95963087160923	Micronesia (Federated States of)
600	26	2013	3.41045295076	0.389926437008588	0.315093352157766	3.095359598602234	Papua New Guinea
632	27	2013	9.35323524151	0.56744853592103	0.29016898935	9.063066252159999	Samoa
664	28	2013	4.18943278105	0.397906249572343	0.3152107136644445	3.874222067385555	Solomon Islands
696	29	2013	11.20598070288	0.587351141040311	0.2901514391621277	10.91582926371787	Tonga
728	30	2013	10.25185307752	0.442720176072726	0.3149948138833645	9.936858263636635	Vanuatu
760	33	2013	33.56967071923	0.669534495666631	0.2916727191261905	33.27799800010381	Armenia
792	34	2013	5.63685668142	0.667658779253801	0.2924538009719355	5.344402880448065	Azerbaijan
824	35	2013	13.03582440412	0.688603268140652	0.2909361474446491	12.74488825667535	Georgia
856	36	2013	11.35015031887	0.699053593413088	0.2914999413421276	11.05865037752787	Kazakhstan
888	37	2013	2.56680631458	0.565776769347093	0.2926921447476033	2.274114169832397	Kyrgyzstan
920	38	2013	2.66665664611	0.588080810956893	0.2909239252749412	2.375732720835058	Mongolia
952	39	2013	1.07762654154	0.507970675899606	0.3150866257897959	0.762539915750204	Tajikistan
984	40	2013	8.06362898867	0.641361893351002	0.2929331979685714	7.77069579070143	Turkmenistan
1016	41	2013	2.44120095201	0.630796403406203	0.290457177387957	2.150743774622043	Uzbekistan
1048	43	2013	4.38550908569	0.668739558985928	0.2922083265629787	4.093300759127021	Albania
1080	44	2013	13.2541221387	0.693508711211908	0.2911201424010638	12.96300199629894	Bosnia and Herzegovina
1112	45	2013	12.93191148895	0.742135948467762	0.2906857727443333	12.64122571620567	Bulgaria
1144	46	2013	17.21854183734	0.771151880279813	0.2930777115407921	16.92546412579921	Croatia
1176	47	2013	13.74437991037	0.815615361108922	0.2917189793866292	13.45266093098337	Czechia
1208	48	2013	17.05437986764	0.77156169789519	0.2889340734358823	16.76544579420412	Hungary
1240	49	2013	10.17996810519	0.719671149159541	0.2894960694641304	9.89047203572587	North Macedonia
1272	50	2013	37.02222742975	0.760886907477753	0.2936430767963044	36.72858435295369	Montenegro
1304	51	2013	17.03931224721	0.779434257316854	0.2937386396417778	16.74557360756822	Poland
1336	52	2013	8.30397842732	0.737880472910291	0.2915366122495652	8.012441815070435	Romania
1368	53	2013	19.32364658485	0.762170908106883	0.2888536644834066	19.03479292036659	Serbia
1400	54	2013	11.02434217074	0.797903722940591	0.2900104880123334	10.73433168272767	Slovakia
1432	55	2013	11.88623797382	0.825826275074906	0.2908887627568	11.5953492110632	Slovenia
1464	57	2013	20.93786480828	0.748529322885796	0.2923524768295098	20.64551233145049	Belarus
1496	58	2013	15.88373940731	0.81488717677447	0.2923546885241237	15.59138471878587	Estonia
1528	59	2013	14.47709063915	0.802660490277978	0.2920412939775472	14.18504934517245	Latvia
1560	60	2013	16.80032711506	0.813219722329104	0.2924988712821101	16.50782824377789	Lithuania
1592	61	2013	7.85279543105	0.688519174704066	0.2927263485455883	7.560069082504412	Republic of Moldova
1624	62	2013	18.64321908143	0.776526978961411	0.2911138326890805	18.35210524874092	Russian Federation
1656	63	2013	14.7546118617	0.734033572821072	0.2916671484064655	14.46294471329353	Ukraine
1688	66	2013	15.5490152111	0.784017040989581	0.2905754790928283	15.25843973200717	Brunei Darussalam
1720	67	2013	15.08226226287	0.851356993626047	0.2915648958649463	14.79069736700505	Japan
1752	68	2013	3.85723263638	0.855441000170575	0.2889341049412766	3.568298531438724	Republic of Korea
1784	69	2013	4.99057509509	0.840420177683154	0.2902010502404808	4.700374044849519	Singapore
1816	71	2013	6.92315736351	0.816453661448137	0.2901142360838947	6.633043127426105	Australia
1848	72	2013	12.86906699409	0.820145989650422	0.2909255100097938	12.57814148408021	New Zealand
1880	74	2013	16.35263394469	0.848329909768827	0.29295366475	16.05968027994	Andorra
1912	75	2013	8.0177013751	0.833679780262374	0.2922401796962766	7.725461195403723	Austria
1944	76	2013	10.1322135883	0.828619831627193	0.2904015174736036	9.841812070826398	Belgium
1976	77	2013	15.18159030829	0.819380601631525	0.2911915459693878	14.89039876232061	Cyprus
2008	78	2013	19.41871058918	0.874932973936641	0.2922717596298913	19.12643882955011	Denmark
2040	79	2013	18.96814077679	0.834425400661261	0.2929783470368182	18.67516242975318	Finland
2072	80	2013	7.52212963614	0.812984015183301	0.2911881822708	7.2309414538692	France
2104	81	2013	8.52883783875	0.885926953064586	0.2920605573680953	8.236777281381904	Germany
2136	82	2013	10.49407928029	0.781949051742451	0.2905672788831326	10.20351200140687	Greece
2168	83	2013	10.16241483934	0.850173947991231	0.2902817061813043	9.872133133158696	Iceland
2200	84	2013	13.06920778497	0.838644432713483	0.2910443913634483	12.77816339360655	Ireland
2232	85	2013	5.194467775820001	0.783267166608914	0.2930259194224	4.901441856397601	Israel
2264	86	2013	7.08051169955	0.785356877137869	0.2908402491535398	6.78967145039646	Italy
2296	87	2013	9.80881314425	0.863368792293471	0.2918103709245536	9.517002773325446	Luxembourg
2328	88	2013	5.73492773979	0.768616139641066	0.2904870696070968	5.444440670182903	Malta
2360	89	2013	13.90196472723	0.8694029789072	0.2893871462076635	13.61257758102234	Netherlands
2392	90	2013	18.26667802992	0.891989617651275	0.2911208686265347	17.97555716129347	Norway
2424	91	2013	5.07042636811	0.719836991474169	0.2900120856179816	4.780414282492018	Portugal
2456	92	2013	7.940324214059999	0.747651982075541	0.2922342695495	7.6480899445105	Spain
2488	93	2013	15.06540482245	0.867383767613666	0.2920817833555435	14.77332303909446	Sweden
2520	94	2013	7.80819318728	0.917955005608177	0.2927756040774286	7.515417583202571	Switzerland
2552	95	2013	13.20168033719	0.831508668228002	0.2911687769096512	12.91051156028035	United Kingdom
2584	97	2013	12.02580529168	0.681633214735039	0.2896121772522581	11.73619311442774	Argentina
2616	98	2013	9.99185876932	0.720448781307689	0.2908848702532407	9.70097389906676	Chile
2648	99	2013	16.91159063409	0.668228360836938	0.292937554131	16.618653079959	Uruguay
2680	101	2013	5.925743747549999	0.853844945122214	0.2904610104680173	5.635282737081982	Canada
2712	102	2013	5.55451274042	0.837412988286127	0.2889745411762376	5.265538199243762	United States of America
2744	105	2013	6.123953197420001	0.722864977889834	0.2920676093275258	5.831885588092475	Antigua and Barbuda
2776	106	2013	10.03168462877	0.784623910745264	0.2892675656919048	9.742417063078095	Bahamas
2808	107	2013	6.87329019379	0.727826170485545	0.2932218820065591	6.580068311783441	Barbados
2840	108	2013	3.03558838724	0.573236457430755	0.2906894219809346	2.744898965259065	Belize
2872	109	2013	9.48263856529	0.631839801039436	0.2929815679610526	9.189656997328946	Cuba
2904	110	2013	12.15689817574	0.71221047502743	0.2888193513231959	11.8680788244168	Dominica
2936	111	2013	4.92773734772	0.583625825103645	0.2899340909803261	4.637803256739674	Dominican Republic
2968	112	2013	14.12372488072	0.629048335732456	0.2929593732726471	13.83076550744735	Grenada
3000	113	2013	10.62111869654	0.596826294655764	0.289175531215	10.331943165325	Guyana
3032	114	2013	8.62586738604	0.423985549390571	0.3149384451250443	8.310928940914955	Haiti
3064	115	2013	5.0887879836	0.654573624159258	0.289049835678835	4.799738147921165	Jamaica
3096	116	2013	13.43278201603	0.645153079091964	0.2908116332038889	13.14197038282611	Saint Lucia
3128	117	2013	6.80777076989	0.594614074720551	0.2904222924890082	6.517348477400992	Saint Vincent and the Grenadines
3160	118	2013	5.84197339595	0.608910612397383	0.2925194260603125	5.549453969889687	Suriname
3192	119	2013	15.09097843232	0.743593955236757	0.2924472212551547	14.79853121106484	Trinidad and Tobago
3224	121	2013	3.05037603299	0.554788215843767	0.2972638371145455	2.753112195875455	Bolivia (Plurinational State of)
3256	122	2013	3.73213507884	0.614080274696922	0.2921783251541237	3.439956753685876	Ecuador
3288	123	2013	1.62676460871	0.62551902425403	0.2925334750904348	1.334231133619565	Peru
3320	125	2013	8.965949356309999	0.607250636585575	0.2924846666502174	8.673464689659781	Colombia
3352	126	2013	8.841207698209999	0.651945812639188	0.2912703446589216	8.549937353551078	Costa Rica
3384	127	2013	1.76953169796	0.518121907716899	0.3151113430285715	1.454420354931429	El Salvador
3416	128	2013	1.3530789358	0.487286692231106	0.3152344549670115	1.037844480832989	Guatemala
3448	129	2013	4.023325418210001	0.470766833403007	0.3150853822289189	3.708240035981082	Honduras
3480	130	2013	1.94572402879	0.615089992820613	0.2903349434937755	1.655389085296224	Mexico
3512	131	2013	1.53280657265	0.486105470178736	0.3151306148370103	1.21767595781299	Nicaragua
3544	132	2013	6.34113627739	0.641324352588811	0.2909120821351087	6.050224195254891	Panama
3576	133	2013	6.50122843061	0.614441024133659	0.2919950940992929	6.209233336510708	Venezuela (Bolivarian Republic of)
3608	135	2013	16.50738194205	0.61821823662824	0.2920233310689091	16.21535861098109	Brazil
3640	136	2013	10.5031066065	0.587247042264483	0.2905442305580612	10.21256237594194	Paraguay
3672	139	2013	1.17026119807	0.617422204461461	0.2899878690858654	0.8802733289841346	Algeria
3704	140	2013	2.61239791997	0.713343155899609	0.2917033566157576	2.320694563354242	Bahrain
3736	141	2013	1.63820029703	0.51933446386018	0.3150778804169307	1.323122416613069	Egypt
3768	142	2013	1.71079430006	0.654475289198172	0.2924490804625275	1.418345219597473	Iran (Islamic Republic of)
3800	143	2013	1.77418801473	0.576968997890727	0.2913312275363462	1.482856787193654	Iraq
3832	144	2013	4.00852663121	0.681119962167508	0.2907948571539091	3.71773177405609	Jordan
3864	145	2013	2.78710240999	0.80458383431311	0.2937842554605217	2.493318154529478	Kuwait
3896	146	2013	8.75211342736	0.704811001480686	0.2913860756382609	8.460727351721738	Lebanon
3928	147	2013	1.58296389612	0.717665249612534	0.2931280555314706	1.28983584058853	Libya
3960	148	2013	1.57086555635	0.499528606645883	0.3150650802868478	1.255800476063152	Morocco
3992	149	2013	2.11838929864	0.55916348091297	0.2925059229231325	1.825883375716868	Palestine
4024	150	2013	2.34941359102	0.733432490235765	0.2896372521744186	2.059776338845581	Oman
4056	151	2013	3.96989222704	0.799611554876573	0.2899922664652885	3.679899960574712	Qatar
4088	152	2013	0.71403551263	0.767387864281482	0.2915510612052427	0.4224844514247573	Saudi Arabia
4120	153	2013	1.56295948908	0.6024101339716	0.2899042838980374	1.273055205181963	Syrian Arab Republic
4152	154	2013	1.20630373097	0.643008511949972	0.2922561999504167	0.9140475310195832	Tunisia
4184	155	2013	8.49340914464	0.643723822649817	0.2907434140455555	8.202665730594443	Turkey
4216	156	2013	7.96741103758	0.833803818475535	0.2904811178103361	7.676929919769663	United Arab Emirates
4248	157	2013	0.95605744678	0.417642404804605	0.3149858907722222	0.6410715560077778	Yemen
4280	160	2013	0.8189926067300001	0.275636558072642	0.3152237302048352	0.5037688765251649	Afghanistan
4312	161	2013	2.86847338568	0.401706477929242	0.3153668465049533	2.553106539175047	Bangladesh
4344	162	2013	3.90529395877	0.427790674624113	0.3154872615081	3.5898066972619	Bhutan
4376	163	2013	3.35446944312	0.498317981286522	0.315013694388866	3.039455748731134	India
4408	164	2013	2.55074603356	0.380022326031393	0.3150982188343637	2.235647814725636	Nepal
4440	165	2013	5.00523303444	0.452823095279952	0.3151066073650516	4.690126427074948	Pakistan
4472	168	2013	10.6374331271	0.395796328674416	0.3151732742621905	10.32225985283781	Angola
4504	169	2013	8.49883895057	0.290104929568684	0.3151382171688119	8.183700733401189	Central African Republic
4536	170	2013	13.01391013725	0.531551678858768	0.3152175005883168	12.69869263666168	Congo
4568	171	2013	6.71561892688	0.310831256324369	0.3150104176186275	6.400608509261373	Democratic Republic of the Congo
4600	172	2013	12.36562266994	0.592800613077549	0.29304491219	12.07257775775	Equatorial Guinea
4632	173	2013	14.37266644896	0.573808130133551	0.2913673441702128	14.08129910478979	Gabon
4664	175	2013	4.97244915977	0.257191355215958	0.3152786898524299	4.65717046991757	Burundi
4696	176	2013	6.7161632192	0.432789931825945	0.3148823236678	6.4012808955322	Comoros
4728	177	2013	7.13807067166	0.43336043651961	0.3152087899626168	6.822861881697383	Djibouti
4760	178	2013	5.7978752956	0.364343653311207	0.3152408447140404	5.48263445088596	Eritrea
4792	179	2013	2.35194968998	0.289885266889051	0.3150238640899153	2.036925825890085	Ethiopia
4824	180	2013	6.01631616308	0.456666941870395	0.3149556238421782	5.701360539237822	Kenya
4856	181	2013	8.438970836160001	0.336519231511991	0.3149762216729412	8.12399461448706	Madagascar
4888	182	2013	7.21008162432	0.317936213061346	0.3153010551513559	6.894780569168644	Malawi
4920	183	2013	2.7656302246	0.680114023433391	0.2915657131937864	2.474064511406214	Mauritius
4952	184	2013	10.35615152108	0.265280462139272	0.315002846347766	10.04114867473223	Mozambique
4984	185	2013	5.197033022559999	0.373769682430802	0.314970143983125	4.882062878576875	Rwanda
5016	186	2013	4.28506348342	0.692525733840497	0.2914221322213275	3.993641351198673	Seychelles
5048	187	2013	3.09600269131	0.0674594862548888	3.09600269131	0	Somalia
5080	189	2013	7.90146333458	0.377963171371427	0.3149556245329293	7.58650771004707	United Republic of Tanzania
5112	190	2013	5.40824987806	0.354381615123395	0.3150648734281482	5.093185004631852	Uganda
5144	191	2013	8.075613162129999	0.425492301821784	0.3150701197554717	7.760543042374527	Zambia
5176	193	2013	9.77270458548	0.604064730659858	0.2889827878369231	9.483721797643076	Botswana
5208	194	2013	6.8520653833	0.466692255685783	0.3151061321675221	6.536959251132478	Lesotho
5240	195	2013	8.33693106025	0.574590344212504	0.2928399963493258	8.044091063900675	Namibia
5272	196	2013	10.12311528487	0.64943055353059	0.2895156680931579	9.833599616776842	South Africa
5304	197	2013	10.0139633654	0.543836416273961	0.2976329082139785	9.716330457186022	Eswatini
5336	198	2013	16.35287199826	0.432881888218656	0.3153930315741748	16.03747896668582	Zimbabwe
5368	200	2013	5.632891681599999	0.319318688191374	0.3151981211714286	5.31769356042857	Benin
5400	201	2013	6.419282570809999	0.238497491410915	0.3149523589296842	6.104330211880315	Burkina Faso
5432	202	2013	11.21360935589	0.415607964760584	0.315338442400202	10.8982709134898	Cameroon
5464	203	2013	8.72893823829	0.480796480653885	0.3149348841476042	8.414003354142396	Cabo Verde
5496	204	2013	4.74368438354	0.200952883793321	0.315087584236129	4.428596799303871	Chad
5528	205	2013	10.64074368278	0.372353790323331	0.3152514295768225	10.32549225320318	Côte d'Ivoire
5560	206	2013	9.49805493716	0.36425587830746	0.314864861968835	9.183190075191165	Gambia
5592	207	2013	10.7342393237	0.506004646555731	0.3151135784894495	10.41912574521055	Ghana
5624	208	2013	6.10449248731	0.279600444049448	0.3150788210698077	5.789413666240192	Guinea
5656	209	2013	8.99784031981	0.30660200942877	0.3148684304345455	8.682971889375455	Guinea-Bissau
5688	210	2013	7.788036151609999	0.302985656345751	0.3153236315505155	7.472712520059484	Liberia
5720	211	2013	3.69694450121	0.217993867180652	0.3150454076510417	3.381899093558958	Mali
5752	212	2013	8.300904241689999	0.441068910286714	0.31505589338625	7.985848348303748	Mauritania
5784	213	2013	4.0847845886	0.137978170438014	3.020378220085402	1.064406368514597	Niger
5816	214	2013	9.50279767585	0.440124663848588	0.3150517955142969	9.187745880335703	Nigeria
5848	215	2013	9.32952130024	0.435592459999619	0.315182932459802	9.014338367780198	Sao Tome and Principe
5880	216	2013	8.79632871846	0.350134004435728	0.3152488802134375	8.481079838246563	Senegal
5912	217	2013	8.91832847157	0.300736693229616	0.3149963592292079	8.603332112340793	Sierra Leone
5944	218	2013	9.8243284124	0.352278604950937	0.3151178715155056	9.509210540884494	Togo
5976	298	2013	11.08380248549	0.685833061049061	0.294549765884625	10.78925271960538	American Samoa
6008	305	2013	14.37394352463	0.801388200821251	0.2910043280865625	14.08293919654344	Bermuda
6040	320	2013	10.48280181107	0.73331701541165	0.290807861973617	10.19199394909638	Cook Islands
6072	349	2013	5.28107478747	0.814368307545592	0.2914644865256035	4.989610300944396	Greenland
6104	351	2013	9.47661331468	0.770224956660541	0.2913261269265657	9.185287187753435	Guam
6136	367	2013	18.73169483507	0.89486447196548	0.291861550109802	18.4398332849602	Monaco
6168	369	2013	22.63790250595	0.560112906115882	0.2922163219405405	22.34568618400946	Nauru
6200	374	2013	12.37920475892	0.697221077939175	0.2932176712584466	12.08598708766155	Niue
6232	376	2013	10.65654598606	0.742284360325222	0.2913974445360606	10.36514854152394	Northern Mariana Islands
6264	380	2013	10.73796201602	0.731953474727171	0.292093195265	10.445868820755	Palau
6296	385	2013	3.42100848496	0.778461161794537	0.2927584837860204	3.12825000117398	Puerto Rico
6328	393	2013	8.31171151231	0.726706592636212	0.2895360352898058	8.022175477020193	Saint Kitts and Nevis
6360	396	2013	9.34342165905	0.884592626900131	0.2909295875336284	9.05249207151637	San Marino
6392	413	2013	11.25947540207	0.647966148124354	0.2920987572812622	10.96737664478874	Tokelau
6424	416	2013	9.95343020865	0.53516623462033	0.3150136259408	9.6384165827092	Tuvalu
6456	422	2013	6.91307890713	0.803405789381199	0.2922047904353211	6.620874116694679	United States Virgin Islands
6488	435	2013	4.52454456824	0.275813942458139	0.3147869656271	4.2097576026129	South Sudan
6520	522	2013	1.37943351527	0.466435995212048	0.3152617065949474	1.064171808675052	Sudan
23	6	2012	1.68595552371	0.657144292359298	0.292139765712551	1.393815757997449	China
55	7	2012	2.02157538579	0.545331713402902	0.3011048851667568	1.720470500623243	Democratic People's Republic of Korea
87	8	2012	7.650405066199999	0.836677664574998	0.2923519580381609	7.358053108161839	Taiwan (Province of China)
119	10	2012	1.55760289961	0.4217697537185	0.3150849370040777	1.242517962605922	Cambodia
151	11	2012	4.209955316899999	0.601185701344525	0.2907217872258948	3.919233529674105	Indonesia
183	12	2012	2.75632674329	0.431149360954477	0.3150423003556311	2.441284442934369	Lao People's Democratic Republic
215	13	2012	16.1133661183	0.699664734135674	0.2910612705262	15.8223048477738	Malaysia
247	14	2012	2.12794966392	0.596948519185372	0.2916897059703571	1.836259957949643	Maldives
279	15	2012	3.08021884104	0.475336422547245	0.3153853378706594	2.764833503169341	Myanmar
311	16	2012	3.52539395056	0.58376762501942	0.2905472410661539	3.234846709493846	Philippines
343	17	2012	1.31800106688	0.648049815659369	0.2901622763383721	1.027838790541628	Sri Lanka
375	18	2012	4.47181150528	0.638410972213962	0.2900416711595833	4.181769834120416	Thailand
407	19	2012	2.4170045306	0.408910300117845	0.3150337257645455	2.101970804835454	Timor-Leste
439	20	2012	3.80593101238	0.575078671720175	0.2891018832602439	3.516829129119756	Viet Nam
471	22	2012	14.15677607407	0.629881334893454	0.29046542811	13.86631064596	Fiji
503	23	2012	1.31687329331	0.488175863692029	0.314980783155	1.001892510155	Kiribati
535	24	2012	7.97157215306	0.526042019095978	0.3153202988292593	7.656251854230741	Marshall Islands
567	25	2012	8.21866771096	0.557965852891456	0.2926946214653153	7.925973089494684	Micronesia (Federated States of)
599	26	2012	3.44868097764	0.386781027656579	0.3151676529531111	3.13351332468689	Papua New Guinea
631	27	2012	9.30407217807	0.565320388101849	0.2907504247572322	9.013321753312766	Samoa
663	28	2012	4.07659017895	0.393004639707306	0.3149883830536956	3.761601795896305	Solomon Islands
695	29	2012	11.20561067335	0.584770880221314	0.2915313769696739	10.91407929638033	Tonga
727	30	2012	10.26232491142	0.438661997905717	0.3152672115846512	9.94705769983535	Vanuatu
759	33	2012	33.33715205336	0.664833142570704	0.2930095075613636	33.04414254579864	Armenia
791	34	2012	5.575923740259999	0.662897001762113	0.2921180814697917	5.283805658790207	Azerbaijan
823	35	2012	12.30221049053	0.685519223189507	0.2925761398490476	12.00963435068095	Georgia
855	36	2012	11.72028206996	0.695312766608011	0.2907486914755085	11.42953337848449	Kazakhstan
887	37	2012	2.27970996475	0.561541573671693	0.2908274704066055	1.988882494343394	Kyrgyzstan
919	38	2012	2.47054300878	0.583255885768315	0.2909909488542308	2.179552059925769	Mongolia
951	39	2012	1.1286431314	0.503953884549027	0.3149804547155	0.8136626766845001	Tajikistan
983	40	2012	7.5295822844	0.635263183091614	0.2910712134331633	7.238511070966837	Turkmenistan
1015	41	2012	2.03993292906	0.62620212543294	0.2916028480972815	1.748330080962719	Uzbekistan
1047	43	2012	4.31693854422	0.66355677961127	0.2899202434287234	4.027018300791276	Albania
1079	44	2012	13.11527684275	0.689506566189932	0.2900889054270408	12.82518793732296	Bosnia and Herzegovina
1111	45	2012	13.10407210291	0.739177517343213	0.2914277655961905	12.81264433731381	Bulgaria
1143	46	2012	17.60827700461	0.767405335599999	0.2933892485118605	17.31488775609814	Croatia
1175	47	2012	14.45161971307	0.814230401372392	0.292070934310606	14.15954877875939	Czechia
1207	48	2012	17.63660465862	0.770784245285382	0.2913971667863	17.3452074918337	Hungary
1239	49	2012	10.34906510979	0.715173147623766	0.29104061806	10.05802449173	North Macedonia
1271	50	2012	36.68687231661	0.755578379953158	0.2924223184884892	36.39444999812151	Montenegro
1303	51	2012	18.27710871648	0.774680767244991	0.2899963392485417	17.98711237723146	Poland
1335	52	2012	8.870568696960001	0.73389248238628	0.2911863309555556	8.579382366004445	Romania
1367	53	2012	19.70279939294	0.75710508155	0.2922398730815842	19.41055951985842	Serbia
1399	54	2012	11.30425703109	0.795456215611276	0.289075077476383	11.01518195361362	Slovakia
1431	55	2012	12.47709473144	0.824336562677773	0.2903915599468269	12.18670317149317	Slovenia
1463	57	2012	21.23452161308	0.743468837307909	0.2920968703173684	20.94242474276263	Belarus
1495	58	2012	15.7670308143	0.811109357704526	0.2926453206470213	15.47438549365298	Estonia
1527	59	2012	13.7362010916	0.801026473960894	0.2895938566980198	13.44660723490198	Latvia
1559	60	2012	15.96840656133	0.8078270261595	0.2883435354235514	15.68006302590645	Lithuania
1591	61	2012	7.23780764862	0.682979795888934	0.290396456552347	6.947411192067652	Republic of Moldova
1623	62	2012	18.17605184479	0.77192038427212	0.2923451700829293	17.88370667470707	Russian Federation
1655	63	2012	14.58586863359	0.728817199844111	0.2889977892005715	14.29687084438943	Ukraine
1687	66	2012	15.14490386099	0.780216551684601	0.2910051238897273	14.85389873710027	Brunei Darussalam
1719	67	2012	15.02309403519	0.849061489406189	0.2910901844994231	14.73200385069058	Japan
1751	68	2012	3.90652032363	0.851140262773848	0.2902723378110476	3.616247985818953	Republic of Korea
1783	69	2012	5.0261692306	0.837391806757054	0.2893545960891579	4.736814634510842	Singapore
1815	71	2012	7.533401162800001	0.811644461488936	0.2897883264075701	7.243612836392431	Australia
1847	72	2012	13.72534473252	0.814957563823326	0.2914250324502778	13.43391970006972	New Zealand
1879	74	2012	16.48096297638	0.845810830539451	0.2909714799228395	16.18999149645716	Andorra
1911	75	2012	8.02185668193	0.83111330933878	0.2909783293630303	7.73087835256697	Austria
1943	76	2012	10.29855027147	0.824226016040103	0.2900169730112245	10.00853329845878	Belgium
1975	77	2012	15.51031377461	0.816978525424299	0.2909674161436956	15.2193463584663	Cyprus
2007	78	2012	20.05994373236	0.872517510381731	0.2916899215351579	19.76825381082484	Denmark
2039	79	2012	19.86538345211	0.831434483518693	0.2907565477114286	19.57462690439857	Finland
2071	80	2012	7.86712160869	0.809615388940868	0.2890408424645455	7.578080766225455	France
2103	81	2012	8.37656591877	0.88365640827103	0.2924849086591765	8.084081010110824	Germany
2135	82	2012	11.19279050992	0.780789482881484	0.291494745279703	10.9012957646403	Greece
2167	83	2012	10.49870809383	0.84729944372556	0.2924607549419192	10.20624733888808	Iceland
2199	84	2012	13.68439104949	0.835325358632175	0.289718477143619	13.39467257234638	Ireland
2231	85	2012	5.08468511406	0.780403414638078	0.2914812794640952	4.793203834595904	Israel
2263	86	2012	7.597053300330001	0.783090981066118	0.2928511858302885	7.304202114499712	Italy
2295	87	2012	10.87996111544	0.859789031199815	0.2919166833771739	10.58804443206283	Luxembourg
2327	88	2012	6.00555931514	0.764537880070192	0.2928238924462931	5.712735422693707	Malta
2359	89	2012	15.35178978327	0.866950626243189	0.2910527763631776	15.06073700690682	Netherlands
2391	90	2012	19.31739286643	0.888160475097858	0.2928304659311459	19.02456240049885	Norway
2423	91	2012	5.399349593329999	0.715804084405661	0.2894357753706818	5.109913817959318	Portugal
2455	92	2012	8.402433967690001	0.745181867042751	0.2914670374806186	8.110966930209383	Spain
2487	93	2012	15.68940377772	0.864706671533252	0.2934493539448913	15.39595442377511	Sweden
2519	94	2012	7.92557303748	0.91571489343801	0.2921570625762037	7.633415974903797	Switzerland
2551	95	2012	13.90610155245	0.826453754133025	0.2925402418619512	13.61356131058805	United Kingdom
2583	97	2012	12.51314645628	0.679218239775544	0.2924934858847368	12.22065297039526	Argentina
2615	98	2012	10.25091355489	0.714743477340726	0.291612519195567	9.959301035694432	Chile
2647	99	2012	17.22875864563	0.665802191838499	0.2910508928812844	16.93770775274871	Uruguay
2679	101	2012	5.96416004172	0.850978048108266	0.2925556305633333	5.671604411156667	Canada
2711	102	2012	5.60177712636	0.833958192158326	0.2912798086991954	5.310497317660805	United States of America
2743	105	2012	6.459335210300001	0.719509323328322	0.2897271022636634	6.169608108036337	Antigua and Barbuda
2775	106	2012	10.87168896589	0.781838639259066	0.2943472002193396	10.57734176567066	Bahamas
2807	107	2012	7.06959157906	0.724162457760429	0.2885468241166	6.7810447549434	Barbados
2839	108	2012	3.14221319596	0.568456235800016	0.2908668863804124	2.851346309579587	Belize
2871	109	2012	10.40597738176	0.626156024890616	0.2916295593506611	10.11434782240934	Cuba
2903	110	2012	12.23227411738	0.706870607879807	0.2907758592976423	11.94149825808236	Dominica
2935	111	2012	4.78184811636	0.578966380988324	0.2928153534635577	4.489032762896442	Dominican Republic
2967	112	2012	14.57779523182	0.624977512249081	0.2941265998470526	14.28366863197295	Grenada
2999	113	2012	10.87250412697	0.591336582127807	0.2907538878811966	10.5817502390888	Guyana
3031	114	2012	8.56690497834	0.420021527912646	0.3155871502720931	8.251317828067908	Haiti
3063	115	2012	5.09426184747	0.650583760450656	0.2897447892078125	4.804517058262188	Jamaica
3095	116	2012	13.43417428844	0.641567127255833	0.2903986921080612	13.14377559633194	Saint Lucia
3127	117	2012	7.20857349899	0.592153907530225	0.2908916465288158	6.917681852461184	Saint Vincent and the Grenadines
3159	118	2012	5.6257020167	0.604741870150833	0.2910810112831313	5.334621005416869	Suriname
3191	119	2012	14.43938836246	0.739999073209787	0.2902652738841748	14.14912308857583	Trinidad and Tobago
3223	121	2012	2.95557782857	0.548615481889587	0.2982180915449451	2.657359737025055	Bolivia (Plurinational State of)
3255	122	2012	3.71317423995	0.605454319333254	0.2905478161723077	3.422626423777692	Ecuador
3287	123	2012	1.56944866355	0.619355264313384	0.2936647659013	1.2757838976487	Peru
3319	125	2012	8.91852661451	0.600254237718889	0.2906630454445714	8.627863569065429	Colombia
3351	126	2012	9.02038652365	0.646574092912526	0.2905959839674546	8.729790539682545	Costa Rica
3383	127	2012	1.73374885193	0.513396874335326	0.3151712132521687	1.418577638677831	El Salvador
3415	128	2012	1.2351019946	0.481862853245964	0.3152811921685714	0.9198208024314285	Guatemala
3447	129	2012	4.04229923668	0.46492515492495	0.3152902409632632	3.727008995716737	Honduras
3479	130	2012	1.87178583589	0.608914289338676	0.2908990351259341	1.580886800764066	Mexico
3511	131	2012	1.55081985965	0.481296900452524	0.3152153718875	1.2356044877625	Nicaragua
3543	132	2012	6.39509480775	0.634263435389173	0.292565448863871	6.102529358886128	Panama
3575	133	2012	6.80872552952	0.610187465323048	0.2881378835761225	6.520587645943878	Venezuela (Bolivarian Republic of)
3607	135	2012	16.75430888294	0.612619336859312	0.2936347948428319	16.46067408809717	Brazil
3639	136	2012	10.42320504809	0.580650185867766	0.2928073610435644	10.13039768704644	Paraguay
3671	139	2012	1.14609579263	0.612703533153522	0.2909022117838597	0.8551935808461403	Algeria
3703	140	2012	2.73572278695	0.710362417505028	0.2900783092911651	2.445644477658835	Bahrain
3735	141	2012	1.61230187133	0.509157068362998	0.3149605400719388	1.297341331258061	Egypt
3767	142	2012	1.71009780714	0.651500586996546	0.2901773650963415	1.419920442043658	Iran (Islamic Republic of)
3799	143	2012	1.76558654273	0.564745467448645	0.2911659217229897	1.47442062100701	Iraq
3831	144	2012	4.070830779650001	0.674568924665591	0.2896330136365934	3.781197766013407	Jordan
3863	145	2012	2.95614534572	0.798356987724222	0.2907426557563	2.6654026899637	Kuwait
3895	146	2012	8.636654219770001	0.693910983172664	0.2920911534229592	8.344563066347042	Lebanon
3927	147	2012	1.57623089575	0.716700693100353	0.2935641737635106	1.28266672198649	Libya
3959	148	2012	1.51848402169	0.491603391761499	0.3151022640368628	1.203381757653137	Morocco
3991	149	2012	2.1774620537	0.548295425023352	0.2990541388022916	1.878407914897708	Palestine
4023	150	2012	2.30991064161	0.726450074292121	0.2919410875972826	2.017969554012717	Oman
4055	151	2012	4.15855961576	0.793494900808854	0.2906927570817204	3.867866858678279	Qatar
4087	152	2012	0.715121961	0.759054935383679	0.2902229350033333	0.4248990259966667	Saudi Arabia
4119	153	2012	1.5558496656	0.60287260117891	0.2919859960880909	1.263863669511909	Syrian Arab Republic
4151	154	2012	1.17870653074	0.637578344563551	0.2922686492705556	0.8864378814694445	Tunisia
4183	155	2012	8.40630087778	0.634097091952487	0.2911991191845	8.1151017585955	Turkey
4215	156	2012	7.446665402050001	0.833586109601576	0.2906053990089024	7.156060003041098	United Arab Emirates
4247	157	2012	0.9191050526	0.409561348808444	0.3150329651813333	0.6040720874186667	Yemen
4279	160	2012	0.79550730348	0.266484406571128	0.3152256316428261	0.4802816718371739	Afghanistan
4311	161	2012	2.568299231	0.39062355195618	0.3150473808448684	2.253251850155132	Bangladesh
4343	162	2012	3.83480162977	0.419443216044258	0.3150574795968539	3.519744150173146	Bhutan
4375	163	2012	3.27395644273	0.487210875591002	0.3149156611486316	2.959040781581369	India
4407	164	2012	2.56454569878	0.372437587888826	0.3150797054791398	2.24946599330086	Nepal
4439	165	2012	4.90363557747	0.447096599297877	0.3153905999823158	4.588244977487684	Pakistan
4471	168	2012	10.72567425091	0.387891857376226	0.3154446579983019	10.4102295929117	Angola
4503	169	2012	8.67556799686	0.290460023001198	0.3150423256360185	8.360525671223982	Central African Republic
4535	170	2012	13.04155744347	0.522928282789849	0.3152287245816326	12.72632871888837	Congo
4567	171	2012	6.803850232889999	0.300454783216411	0.315112567468721	6.488737665421278	Democratic Republic of the Congo
4599	172	2012	12.55056110569	0.581833899261353	0.2926733662160417	12.25788773947396	Equatorial Guinea
4631	173	2012	14.48054826159	0.566842963853275	0.290483712788381	14.19006454880162	Gabon
4663	175	2012	4.967723557849999	0.251572302738587	0.3150682741593478	4.652655283690652	Burundi
4695	176	2012	6.70559107197	0.42672995742339	0.3150810343798058	6.390510037590194	Comoros
4727	177	2012	7.15730570634	0.427711440066409	0.315127005223125	6.842178701116874	Djibouti
4759	178	2012	5.75566392716	0.360112751410199	0.3148747089362617	5.440789218223738	Eritrea
4791	179	2012	2.30086030251	0.279006957893266	0.3150699780250527	1.985790324484947	Ethiopia
4823	180	2012	5.9714247024	0.448666395692026	0.3153281855567568	5.656096516843244	Kenya
4855	181	2012	8.43211721402	0.329947540970422	0.3151875866874227	8.116929627332578	Madagascar
4887	182	2012	7.231331759800001	0.30919762412021	0.314901527150625	6.916430232649375	Malawi
4919	183	2012	2.78328165772	0.673127650407144	0.293285027300641	2.489996630419359	Mauritius
4951	184	2012	10.27038954123	0.258315562328104	0.3150596261330769	9.955329915096922	Mozambique
4983	185	2012	5.14190192142	0.366411820814214	0.3151361889854545	4.826765732434545	Rwanda
5015	186	2012	4.29719022636	0.687629394362418	0.2906850397038095	4.00650518665619	Seychelles
5047	187	2012	3.12561453404	0.0663548789687034	3.101606060375625	0.02400847366437464	Somalia
5079	189	2012	7.81482051815	0.370412488284105	0.3149727636762222	7.499847754473778	United Republic of Tanzania
5111	190	2012	5.44627425407	0.345364515038614	0.3151287338626271	5.131145520207373	Uganda
5143	191	2012	7.45208526583	0.414574501227966	0.3148970332641072	7.137188232565893	Zambia
5175	193	2012	9.76849140549	0.597739552771288	0.2902436704309678	9.478247735059032	Botswana
5207	194	2012	6.75750887795	0.460419689024454	0.3148506115842277	6.442658266365773	Lesotho
[truncated: 4,529 more rows]
