# Supplementary material for: The global burden of aortic aneurysm attributable to hypertension from 1990 to 2021: Current trends and projections for 2050
Source: PLoS One. 2025 Jul 18;20(7):e0327830. doi: 10.1371/journal.pone.0327830 (PMC12273936; doi:10.1371/journal.pone.0327830)
Supplement: S7 Table — (CSV) [file pone.0327830.s008.csv]

	val	sd	Time	group	low_50	up_50	low_60	up_60	low_70	up_70	low_80	up_80	low_95	up_95
1	17.38123153755317	0.02965710192605649	1990	ASR	17.36124265085501	17.40122042425133	17.35628991483336	17.40617316027298	17.35050677995778	17.41195629514856	17.34321113288397	17.41925194222237	17.3231036177781	17.43935945732824
2	17.53714800495859	0.02927474118812163	1991	ASR	17.5174168293978	17.55687918051938	17.51252794761938	17.5617680622978	17.50681937308769	17.56747663682948	17.49961778675542	17.57467822316176	17.47976951222987	17.59452649768731
3	17.58005504982465	0.02889239447631793	1992	ASR	17.56058157594762	17.59952852370169	17.55575654607007	17.60435355357924	17.55012252914719	17.60998757050212	17.54301500010601	17.6170950995433	17.52342595665107	17.63668414299824
4	17.83256062005175	0.0287065717734428	1993	ASR	17.81321239067645	17.85190884942705	17.80841839319028	17.85670284691321	17.80282061169446	17.86230062840903	17.79575879503819	17.8693624450653	17.7762957393758	17.88882550072769
5	17.88877861986523	0.02838354477688511	1994	ASR	17.86964811068561	17.90790912904485	17.86490805870787	17.91264918102259	17.85937326747637	17.91818397225408	17.85239091546126	17.9251663242692	17.83314687210253	17.94441036762792
6	17.78341910240067	0.02795968497806771	1995	ASR	17.76457427472545	17.80226393007588	17.75990500733411	17.80693319746722	17.75445286876339	17.81238533603794	17.74757478625878	17.81926341854255	17.72861811984366	17.83822008495768
7	17.43936100130762	0.02736271093927783	1996	ASR	17.42091853413455	17.45780346848069	17.41634896140769	17.46237304120755	17.41101323277453	17.46770876984071	17.40428200588347	17.47443999673177	17.38573008786664	17.4929919147486
8	16.95027606880626	0.02665098636140886	1997	ASR	16.93231330399867	16.96823883361385	16.92786258927631	16.9726895483362	16.92266564693584	16.97788649067668	16.91610950429093	16.98444263332158	16.8980401355379	17.00251200207462
9	16.61046116205735	0.02606543003036485	1998	ASR	16.59289306221688	16.62802926189782	16.58854013540181	16.63238218871289	16.58345737654589	16.63746494756881	16.57704528075842	16.64387704335628	16.55937291919784	16.66154940491687
10	16.56885360453169	0.02570860409669053	1999	ASR	16.55152600537052	16.58618120369286	16.54723266848637	16.59047454057701	16.54221949068752	16.59548771837586	16.53589517407973	16.60181203498365	16.51846474050217	16.6192424685612
11	16.10666340803634	0.02501836016160472	2000	ASR	16.08980103328742	16.12352578278526	16.08562296714043	16.12770384893225	16.08074438690892	16.13258242916376	16.07458987030916	16.13873694576352	16.05762742211959	16.15569939395309
12	15.39095319018295	0.02412996438644667	2001	ASR	15.37468959418649	15.40721678617942	15.37065989013395	15.41124649023195	15.36595454707859	15.41595183328731	15.36001857583953	15.42188780452638	15.34365845998552	15.43824792038039
13	14.99141436288211	0.02348981797162415	2002	ASR	14.97558222556923	15.00724650019498	14.97165942596797	15.01116929979624	14.9670789114635	15.01574981430071	14.96130041624249	15.02152830952173	14.94537431965772	15.03745440610649
14	14.61519241224248	0.02288763788093779	2003	ASR	14.59976614431073	14.63061868017424	14.59594390878462	14.63444091570035	14.59148081939783	14.63890400508714	14.58585046047912	14.64453436400585	14.57033264199585	14.66005218248912
15	14.16502229904734	0.02222420702181176	2004	ASR	14.15004318351463	14.18000141458004	14.14633174094199	14.18371285715268	14.14199802057274	14.18804657752193	14.13653086564537	14.1935137324493	14.12146285328459	14.20858174481009
16	13.88819356712421	0.0216913246142464	2005	ASR	13.87357361433421	13.90281351991421	13.86995116312363	13.90643597112479	13.86572135482385	13.91066577942457	13.86038528896875	13.91600184527967	13.84567857088029	13.93070856336813
17	13.44664888888958	0.02103611721049209	2006	ASR	13.43247054588971	13.46082723188945	13.42895751431556	13.4643402634636	13.42485547145951	13.46844230631965	13.41968058662573	13.47361719115343	13.40541809915702	13.48787967862214
18	13.15836066885038	0.02049124771368268	2007	ASR	13.14454956789136	13.17217176980941	13.14112752952318	13.17559380817759	13.13713173621901	13.17958960148176	13.13209088928144	13.18463044841933	13.11819782333157	13.1985235143692
19	12.84140363954873	0.01993110973038074	2008	ASR	12.82797007159045	12.854837207507	12.82464157626548	12.85816570283198	12.82075500986805	12.8620522692294	12.81585195687438	12.86695532222307	12.80233866447718	12.88046861462027
20	12.48033925014886	0.01934782648902595	2009	ASR	12.46729881509525	12.49337968520246	12.46406772807159	12.49661077222613	12.46029490190622	12.50038359839149	12.45553533658992	12.50514316370779	12.44241751023036	12.51826099006735
21	12.27410811295603	0.01889990721521638	2010	ASR	12.26136957549298	12.28684665041909	12.25821329098804	12.29000293492403	12.25452780908107	12.293688416831	12.24987843190613	12.29833779400594	12.23706429481421	12.31115193109786
22	11.98646769861483	0.01839282574672462	2011	ASR	11.97407093406154	11.99886446316812	11.97099933216183	12.00193606506783	11.96741273114122	12.00552266608844	11.96288809600753	12.01004730122213	11.95041776015125	12.02251763707841
23	11.75031077023809	0.01792755849013216	2012	ASR	11.73822759581574	11.76239394466044	11.73523369354789	11.76538784692829	11.73173781964231	11.76888372083387	11.72732764025374	11.77329390022244	11.71517275559743	11.78544878487875
24	11.5771292149074	0.01752747711437216	2013	ASR	11.56531569533232	11.58894273448249	11.56238860665422	11.59186982316059	11.55897074861691	11.59528768119789	11.55465898924678	11.59959944056803	11.54277535976323	11.61148307005157
25	11.51535011994197	0.01722043821873437	2014	ASR	11.50374354458254	11.52695669530139	11.50086773140001	11.52983250848392	11.49750974594736	11.53319049393657	11.49327351814555	11.53742672173838	11.48159806103325	11.54910217885068
26	11.48039802747399	0.0169512353692099	2015	ASR	11.46897289483514	11.49182316011283	11.46614203852848	11.49465401641949	11.46283654763148	11.49795950731649	11.45866654373066	11.50212951121731	11.44717360615033	11.51362244879764
27	11.5340063841674	0.01674282426289438	2016	ASR	11.52272172061421	11.54529104772059	11.5199256689623	11.54808709937249	11.51666081823104	11.55135195010376	11.51254208346237	11.55547068487243	11.50119044861212	11.56682231972267
28	11.45197202359472	0.01643908611834669	2017	ASR	11.44089207955095	11.46305196763849	11.43814675216919	11.46579729502025	11.43494113037611	11.46900291681333	11.430897115191	11.47304693199844	11.41975141480276	11.48419263238668
29	11.45566703921183	0.01620192140283845	2018	ASR	11.44474694418632	11.46658713423734	11.44204122331204	11.46929285511162	11.43888184863849	11.47245222978517	11.43489617597339	11.47643790245027	11.42391127326226	11.48742280516139
30	11.42514977420704	0.01594651931248085	2019	ASR	11.41440182019043	11.43589772822365	11.41173875146525	11.43856079694884	11.40862918019931	11.44167036821477	11.40470633644844	11.44559321196564	11.39389459635458	11.4564049520595
31	11.29410356625142	0.0156544456721608	2020	ASR	11.28355246986839	11.30465466263446	11.28093817744113	11.30726895506171	11.27788556053506	11.31032157196778	11.27403456689971	11.31417256560313	11.26342085273399	11.32478627976886
32	11.27433960519567	0.0154956030127629	2021	ASR	11.26389556876507	11.28478364162627	11.26130780306194	11.2873714073294	11.25828616047445	11.29039304991689	11.25447424213331	11.29420496825803	11.24396822329066	11.30471098710069
33	11.33326019336962	0.2226324355053887	2022	ASR	11.18320593183899	11.48331445490025	11.14602631510959	11.52049407162965	11.10261299018604	11.5639073965532	11.04784541105171	11.61867497568753	10.89690061977906	11.76961976696018
34	11.28902257329678	0.2781802584186455	2023	ASR	11.10152907912262	11.47651606747095	11.0550729759667	11.52297217062686	11.00082782557507	11.5772173210185	10.93239548200408	11.64564966458948	10.74378926679624	11.83425587979733
35	11.25141438812459	0.32623122578534	2024	ASR	11.03153454194527	11.47129423430391	10.97705392723912	11.52577484901006	10.91343883821098	11.5893899380382	10.83318595666778	11.66964281958139	10.61200118558532	11.89082759066385
36	11.21995896917525	0.3699443634069565	2025	ASR	10.97061646823896	11.46930147011154	10.90883575955	11.5310821788005	10.83669660868564	11.60322132966485	10.74569029528753	11.69422764306296	10.49486801689761	11.94504992145288
37	11.19679976817539	0.4109710693396606	2026	ASR	10.91980526744046	11.47379426891032	10.85117309886074	11.54242643749005	10.77103374033951	11.62256579601128	10.66993485728195	11.72366467906884	10.39129647226966	12.00230306408113
38	11.18353388106663	0.4503058944819329	2027	ASR	10.88002770818581	11.48704005394746	10.80482662380733	11.56224113832594	10.71701697438335	11.65005078774992	10.6062417243408	11.76082603779247	10.30093432788204	12.06613343425122
39	11.17644713856419	0.4881536486307883	2028	ASR	10.84743157938704	11.50546269774134	10.7659099200657	11.58698435706269	10.6707199585827	11.68217431854569	10.55063416101952	11.80226011610886	10.21966598724785	12.13322828988054
40	11.17379129279659	0.5248737387516903	2029	ASR	10.82002639287795	11.52755619271523	10.73237247850642	11.61521010708676	10.63002209944984	11.71756048614334	10.50090315971693	11.84667942587626	10.14503876484328	12.20254382074991
41	11.1756503128879	0.5608655318367831	2030	ASR	10.79762694442991	11.55367368134589	10.70396240061317	11.64733822516264	10.59459362190499	11.75670700387081	10.45662070107315	11.89467992470266	10.07635387048781	12.274946755288
42	11.18506068600353	0.5965667340731896	2031	ASR	10.7829747072382	11.58714666476886	10.68334806264798	11.68677330935908	10.5670175495037	11.80310382250335	10.4202621329217	11.94985923908536	10.01578988722008	12.35433148478698
43	11.203380739841	0.632328326679576	2032	ASR	10.77719144765897	11.62957003202303	10.67159261710348	11.73516886257852	10.54828859340096	11.85847288628104	10.39273582503778	12.01402565464422	9.964017219549032	12.44274426013297
44	11.22652033187537	0.6679192046236238	2033	ASR	10.77634278795905	11.67669787579169	10.6648002807869	11.78824038296384	10.5345560358853	11.91848462786545	10.37024791154789	12.08279275220286	9.91739869081307	12.53564197293768
45	11.25224117686154	0.7033408119717419	2034	ASR	10.77818946959259	11.7262928841305	10.66073155399331	11.84375079972978	10.52358009565882	11.98090225806427	10.35055825591377	12.15392409780931	9.873693185396927	12.63078916832616
46	11.28130990357803	0.7388081970389977	2035	ASR	10.78335317877375	11.77926662838232	10.65997220986823	11.90264759728783	10.51590461144563	12.04671519571043	10.33415779497404	12.22846201218203	9.833245837381597	12.72937396977447
47	11.31601977893219	0.7746351715656281	2036	ASR	10.79391567329696	11.83812388456743	10.6645515996455	11.96748795821889	10.5134977411902	12.11854181667418	10.32293748898506	12.30910206887933	9.797734842663562	12.83430471520082
48	11.35822745356951	0.8111536971258034	2037	ASR	10.81150986170672	11.9049450454323	10.67604719428671	12.04040771285231	10.51787222334718	12.19858268379184	10.31832841385423	12.39812649328479	9.768366207202934	12.94808869993608
49	11.40286169205868	0.8479731650602962	2038	ASR	10.83132777880804	11.97439560530932	10.68971626024297	12.11600712387439	10.52436149305622	12.28136189106115	10.31576009445138	12.48996328966598	9.740834288540503	13.06488909557686
50	11.44832736756817	0.8850424588220036	2039	ASR	10.85180875032214	12.0448459848142	10.70400665969886	12.19264807543747	10.53142338022857	12.36523135490776	10.31370293535836	12.58295179977797	9.71364414827704	13.18301058685929
51	11.49499846720418	0.9225200774538617	2040	ASR	10.87321993500028	12.11677699940808	10.71915908206548	12.27083785234288	10.53926766696198	12.45072926744638	10.31232772790833	12.67766920650003	9.68685911539461	13.30313781901375
52	11.54595968891521	0.9608156605913651	2041	ASR	10.89836993367663	12.19354944415379	10.73791371835787	12.35400565947254	10.55055466454255	12.54136471328786	10.31419401203708	12.77772536579334	9.662760994156132	13.42915838367428
53	11.60273960393948	1.000281909049594	2042	ASR	10.92854959724005	12.27692961063891	10.76150251842877	12.44397668945019	10.5664475461641	12.63903166171486	10.3203781965379	12.88510101134106	9.642187062202275	13.56329214567668
54	11.66091811105585	1.040542850692036	2043	ASR	10.95959222968941	12.36224399242228	10.78582157362384	12.53601464848785	10.5829157177389	12.7389205043728	10.32694217646866	12.99489404564304	9.621454123699456	13.70038209841224
55	11.71816624218954	1.08148588322243	2044	ASR	10.98924475689762	12.44708772748146	10.80863661439948	12.62769586997961	10.59774686717111	12.83858561720798	10.33170133989839	13.1046311444807	9.59845391107358	13.83787857330551
56	11.77496451097771	1.123315307865008	2045	ASR	11.01784999347669	12.53207902847872	10.83025633706324	12.71967268489218	10.61120985202956	12.93871916992586	10.33487428629477	13.21505473566065	9.573266507562293	13.97666251439312
57	11.83350485664714	1.166466901217776	2046	ASR	11.04730616522635	12.61970354806792	10.85250619272299	12.81450352057128	10.62504514698552	13.04196456630875	10.33809428928595	13.32891542400832	9.547229730260295	14.11977998303398
58	11.89569989044345	1.211410716855989	2047	ASR	11.07920906728252	12.71219071360439	10.87690347756757	12.91449630331934	10.64067838778065	13.15072139310626	10.34267135143407	13.44872842945283	9.521334885405714	14.27006489548119
59	11.95712741058305	1.257800476969562	2048	ASR	11.10936988910557	12.80488493206053	10.89931720945165	13.01493761171445	10.65404611644258	13.26020870472352	10.34462719910807	13.56962762205803	9.491838475722709	14.42241634544339
60	12.01624249163443	1.305658960353627	2049	ASR	11.13622835235609	12.89625663091278	10.91818330597703	13.11430167729183	10.66357980870808	13.36890517456079	10.34238770446108	13.69009727880778	9.457150929341323	14.57533405392754
61	12.07280839137017	1.355235084297517	2050	ASR	11.15937994455364	12.9862368381867	10.93305568547596	13.21256109726438	10.66878484403794	13.4768319387024	10.33539701330075	13.81021976943959	9.416547626147038	14.7290691565933
