# Supplementary material for: The global burden of aortic aneurysm attributable to hypertension from 1990 to 2021: Current trends and projections for 2050
Source: PLoS One. 2025 Jul 18;20(7):e0327830. doi: 10.1371/journal.pone.0327830 (PMC12273936; doi:10.1371/journal.pone.0327830)
Supplement: S8 Table — (CSV) [file pone.0327830.s009.csv]

	val	sd	Time	group	low_50	up_50	low_60	up_60	low_70	up_70	low_80	up_80	low_95	up_95
1	0.9508343019450143	0.00679679867715782	1990	ASR	0.9462532596366099	0.9554153442534187	0.9451181942575245	0.956550409632504	0.9437928185154788	0.9578757853745498	0.942120806040898	0.9595477978491306	0.937512576537785	0.9641560273522436
2	0.9560560102017445	0.006411710730520119	1991	ASR	0.9517345171693739	0.9603775032341151	0.9506637614773771	0.9614482589261119	0.9494134778849256	0.9626985425185633	0.9478361970452177	0.9642758233582712	0.943489057169925	0.9686229632335639
3	0.957343204010681	0.006294493884008618	1992	ASR	0.9531007151328591	0.9615856928885028	0.9520495346542297	0.9626368733671322	0.950822108346848	0.9638642996745139	0.9492736628513819	0.96541274516998	0.945005995998024	0.9696804120233379
4	0.9655643220961194	0.006241096275768319	1993	ASR	0.9613578232062516	0.9697708209859872	0.9603155601281983	0.9708130840640405	0.9590985463544235	0.9720300978378154	0.9575632366705844	0.9735654075216544	0.9533317733956135	0.9777968707966254
5	0.9659140265097618	0.006172588862494886	1994	ASR	0.9617537016164402	0.9700743514030833	0.9607228792764035	0.97110517374312	0.959519224448217	0.9723088285713065	0.9580007675880433	0.9738272854314802	0.9538157523392718	0.9780123006802517
6	0.9614862346395701	0.006092930626937998	1995	ASR	0.9573795993970139	0.9655928698821262	0.9563620799823151	0.966610389296825	0.9551739585100623	0.9677985107690779	0.9536750975758356	0.9692973717033045	0.9495440906107716	0.9734283786683685
7	0.9474840405740413	0.005978363828410627	1996	ASR	0.9434546233536926	0.9515134577943901	0.942456236594348	0.9525118445537347	0.9412904556478079	0.9536776255002748	0.9398197781460189	0.9551483030020638	0.9357664474703565	0.9592016336777262
8	0.9256594696497331	0.005835484320565729	1997	ASR	0.9217263532176718	0.9295925860817944	0.9207518273361374	0.9305671119633289	0.9196139078936271	0.9317050314058392	0.9181783787507678	0.9331405605486984	0.9142219203814242	0.937097018918042
9	0.9097660760967554	0.005716655452012778	1998	ASR	0.9059130503220988	0.913619101871412	0.9049583688616126	0.9145737833318982	0.9038436210484702	0.9156885311450407	0.902437323807275	0.9170948283862358	0.8985614314108104	0.9209707207827005
10	0.9041067618846526	0.005639725406900099	1999	ASR	0.9003055869604019	0.9079079368089032	0.8993637528174496	0.9088497709518555	0.8982640063631041	0.909949517406201	0.8968766339130066	0.9113368898562985	0.8930529000871283	0.9151606236821768
11	0.8776675724576203	0.005477395808652915	2000	ASR	0.8739758076825882	0.8813593372326524	0.8730610825825432	0.8822740623326973	0.8719929903998559	0.8833421545153847	0.8706455510309272	0.8846895938843133	0.8669318766726606	0.88840326824258
12	0.8397972702493268	0.005274837088179075	2001	ASR	0.8362420300518941	0.8433525104467595	0.8353611322581682	0.8442334082404854	0.8343325390259733	0.8452620014726804	0.8330349291022813	0.8465596113963724	0.8294585895564959	0.8501359509421578
13	0.8144938161142614	0.00512287335801901	2002	ASR	0.8110409994709566	0.8179466327575662	0.8101854796201674	0.8188021526083554	0.8091865193153537	0.8198011129131691	0.807926292469281	0.8210613397592418	0.8044529843325442	0.8245346478959786
14	0.7918774062310612	0.004981981797946608	2003	ASR	0.7885195504992452	0.7952352619628772	0.7876875595389881	0.7960672529231343	0.7867160730883885	0.7970387393737338	0.7854905055660937	0.7982643068960287	0.7821127219070858	0.8016420905550365
15	0.7668215364265136	0.004832543638932803	2004	ASR	0.7635644020138729	0.7700786708391544	0.7627573672261712	0.7708857056268561	0.7618150212165793	0.771828051636448	0.7606262154814017	0.7730168573716255	0.7573497508942053	0.776293321958822
16	0.7461598288889935	0.004700407188197851	2005	ASR	0.7429917544441481	0.7493279033338388	0.7422067864437191	0.7501128713342679	0.7412902070420205	0.7510294507359664	0.7401339068737238	0.7521857509042631	0.7369470308001257	0.7553726269778612
17	0.7225186915756876	0.004552552632407538	2006	ASR	0.7194502711014449	0.7255871120499303	0.7186899948118328	0.7263473883395424	0.7178022470485134	0.7272351361028618	0.7166823191009412	0.728355064050434	0.7135956884161688	0.7314416947352064
18	0.7037220184677065	0.004422359543683092	2007	ASR	0.7007413481352641	0.706702688800149	0.700002814091469	0.7074412228439441	0.6991404539804509	0.7083035829549622	0.6980525535327048	0.7093914834027083	0.6950541937620877	0.7123898431733254
19	0.6836470438432031	0.004290262301800946	2008	ASR	0.6807554070517893	0.6865386806346169	0.6800389332473885	0.6872551544390176	0.6792023320985373	0.6880917555878688	0.6781469275722942	0.6891471601141119	0.6752381297316732	0.692055957954733
20	0.6639400665607647	0.004159246202827965	2009	ASR	0.6611367346200586	0.6667433985014707	0.6604421405041864	0.6674379926173429	0.6596310874946348	0.6682490456268945	0.6586079129287392	0.6692722201927901	0.6557879440032218	0.6720921891183075
21	0.6503087750391267	0.004052086582263947	2010	ASR	0.6475776686826807	0.6530398813955726	0.6469009702234426	0.6537165798548107	0.6461108133399012	0.6545067367383521	0.6451140000406643	0.655503550037589	0.6423666853378893	0.658250864740364
22	0.6343372034728245	0.003937993177942304	2011	ASR	0.6316829960708914	0.6369914108747576	0.631025351210175	0.637649055735474	0.6302574425404763	0.6384169644051727	0.6292886962187025	0.6393857107269465	0.6266187368440576	0.6420556701015915
23	0.6211419180728783	0.003832776450216381	2012	ASR	0.6185586267454325	0.6237252094003242	0.6179185530782464	0.6243652830675103	0.6171711616704542	0.6251126744753025	0.6162282986637009	0.6260555374820558	0.6136296762304542	0.6286541599153025
24	0.6114381896844078	0.003743644884694479	2013	ASR	0.6089149730321237	0.6139614063366918	0.6082897843363797	0.6145865950324358	0.6075597735838643	0.6153166057849513	0.6066388369422294	0.6162375424265861	0.6041006457104066	0.618775733658409
25	0.6069398415571597	0.003675968358081979	2014	ASR	0.6044622388838125	0.609417444230507	0.6038483521680128	0.6100313309463067	0.6031315383381868	0.6107481447761327	0.6022272501220987	0.6116524329922208	0.5997349435753191	0.6141447395390004
26	0.6048803235086124	0.003621363604109387	2015	ASR	0.6024395244394427	0.6073211225777821	0.6018347567175565	0.6079258902996684	0.6011285908147551	0.6086320562024697	0.6002377353681442	0.6095229116490807	0.597782450844558	0.6119781961726668
27	0.6053704973043722	0.003577013551034663	2016	ASR	0.6029595901709749	0.6077814044377695	0.6023622289079521	0.6083787657007923	0.6016647112655003	0.6090762833432442	0.6007847659319457	0.6099562286767987	0.5983595507443442	0.6123814438644002
28	0.6010994145081922	0.003515790263833348	2017	ASR	0.5987297718703685	0.6034690571460158	0.5981426348963083	0.604056194120076	0.5974570557948609	0.6047417732215234	0.5965921713899578	0.6056066576264265	0.5942084655910788	0.6079903634253055
29	0.599212721792602	0.003461339793535642	2018	ASR	0.596879778771759	0.601545664813445	0.5963017350262385	0.6021237085589655	0.5956267737664991	0.6027986698187049	0.5947752841772893	0.6036501594079147	0.5924284957972721	0.6059969477879319
30	0.5965678244409645	0.003407369887398214	2019	ASR	0.594271257136858	0.5988643917450709	0.5937022263656626	0.5994334225162663	0.59303778923762	0.600097859644309	0.5921995762453199	0.600936072636609	0.589889379461664	0.6032462694202649
31	0.5898663999142496	0.003355546535702815	2020	ASR	0.587604761549186	0.5921280382793133	0.5870443852777235	0.5926884145507757	0.5863900537032615	0.5933427461252377	0.5855645892554786	0.5941682105730206	0.5832895287042721	0.5964432711242271
32	0.5874944910785215	0.003437354518560762	2021	ASR	0.5851777141330116	0.5898112680240314	0.5846036759284119	0.5903853062286311	0.5839333917972925	0.5910555903597504	0.5830878025857266	0.5919011795713164	0.5807572762221423	0.5942317059349006
33	0.5779933130007854	0.01094694190179363	2022	ASR	0.5706150741589765	0.5853715518425943	0.568786934861377	0.5871996911401938	0.5666522811905271	0.5893343448110436	0.5639593334826859	0.5920272925188849	0.5565373068732699	0.5994493191283009
34	0.5724509519409487	0.01397621236970706	2023	ASR	0.5630309848037662	0.5818709190781313	0.5606969573380252	0.5842049465438723	0.5579715959259323	0.5869303079559652	0.5545334476829843	0.5903684561989132	0.545057575696323	0.5998443281855745
35	0.5673907484916048	0.01650529850576062	2024	ASR	0.5562661772987221	0.5785153196844874	0.55350979244826	0.5812717045349495	0.5502912592396367	0.5844902377435728	0.5462309558072197	0.5885505411759898	0.5350403634203139	0.5997411335628956
36	0.5628228409390096	0.01875618058481165	2025	ASR	0.5501811752248466	0.5754645066531726	0.547048893067183	0.5785967888108362	0.5433914378531447	0.5822542440248745	0.5387774174292811	0.5868682644487381	0.5260607269927787	0.5995849548852404
37	0.5586935776354274	0.02083033097822051	2026	ASR	0.5446539345561068	0.572733220714748	0.541175269282744	0.5762118859881108	0.537113354741991	0.5802738005288638	0.5319890933213487	0.585398061949506	0.5178661289181151	0.5995210263527396
38	0.5551279167679432	0.02278669031981268	2027	ASR	0.5397696874923894	0.5704861460434969	0.5359643102089807	0.5742915233269056	0.5315209055966172	0.5787349279392691	0.5259153797779433	0.584340453757943	0.5104660037411103	0.599789829794776
39	0.5519467049868432	0.02463712750038851	2028	ASR	0.5353412810515813	0.568552128922105	0.5312268807590165	0.5726665292146699	0.5264226408964406	0.5774707690772457	0.5203619075313451	0.5835315024423412	0.5036579350860817	0.6002354748876046
40	0.5491835349720278	0.02641267944844106	2029	ASR	0.5313813890237785	0.566985680920277	0.5269704715558888	0.5713965983881667	0.5218199990634428	0.5765470708806127	0.5153224799191263	0.5830445900249293	0.4974146832530833	0.6009523866909723
41	0.5467537873744266	0.02813712103173166	2030	ASR	0.5277893677990394	0.5657182069498138	0.5230904685867402	0.5704171061621129	0.5176037299855526	0.5759038447633006	0.5106819982117466	0.5828255765371065	0.4916050301522326	0.6019025445966206
42	0.5448394398249741	0.02983758749572291	2031	ASR	0.5247289058528568	0.5649499737970913	0.5197460287410711	0.569932850908877	0.5139276991794052	0.575751180470543	0.5065876526554572	0.5830912269944909	0.4863577683333571	0.6033211113165909
43	0.543353858296791	0.03152182515038841	2032	ASR	0.5221081481454292	0.5645995684481527	0.5168440033453143	0.5698637132482676	0.5106972474409885	0.5760104691525934	0.502942878453993	0.5837648381395889	0.4815710810020297	0.6051366355915522
44	0.5422266287218905	0.03318404272332644	2033	ASR	0.5198605839263685	0.5645926735174126	0.514318848791573	0.5701344086522081	0.5078479604605244	0.5766052969832567	0.499684685950586	0.584768571493195	0.4771859049841707	0.6072673524596104
45	0.541296301276114	0.03482437880151332	2034	ASR	0.517824669963894	0.5647679325883339	0.5120089987040413	0.5705836038481866	0.5052182448377461	0.5773743577144818	0.4966514476525739	0.585941154899654	0.4730405188251479	0.60955208372708
46	0.540719973788398	0.03646521258216268	2035	ASR	0.5161424205080203	0.5652975270687757	0.5100527300067992	0.5713872175699968	0.5029420135532774	0.5784979340235186	0.4939715712580655	0.5874683763187305	0.4692481571273591	0.6121917904494368
47	0.5404864532529924	0.03811490067408895	2036	ASR	0.5147970101986564	0.5661758963073283	0.5084318217860836	0.5725410847199012	0.5009994161546363	0.5799734903513485	0.4916231505888103	0.5893497559171744	0.4657812479317781	0.6151916585742068
48	0.5406837800513097	0.03978735346017386	2037	ASR	0.5138671038191525	0.5675004562834669	0.5072226157913035	0.5741449443113159	0.4994640818665695	0.5819034782360498	0.4896763929153668	0.5916911671872526	0.4627005672693689	0.6186669928332504
49	0.5409903392875672	0.04145600772756739	2038	ASR	0.5130489900791868	0.5689316884959477	0.5061258367886831	0.5758548417864514	0.4980419152818074	0.5839387632933271	0.4878437373808258	0.5941369411943086	0.4597365641415351	0.6222441144335993
50	0.5414533084899037	0.04312914722506581	2039	ASR	0.5123842632602094	0.570522353719598	0.5051816956736234	0.577724921306184	0.4967715119647355	0.5861351050150718	0.4861617417473693	0.596744875232438	0.4569201799287747	0.6259864370510326
51	0.5420782343624237	0.04481496630540266	2040	ASR	0.5118729470725824	0.5722835216522651	0.5043888476995801	0.5797676210252674	0.4956499292700266	0.5885065394548209	0.4846254475588975	0.5995310211659499	0.4542409004038345	0.6299155683210129
52	0.543104529748027	0.04654084929314038	2041	ASR	0.5117359973244504	0.5744730621716037	0.503963675492496	0.5822453840035581	0.4948882098803336	0.5913208496157205	0.4834391609542211	0.602769898541833	0.4518844651334719	0.6343245943625822
53	0.5444511049820541	0.0483081613727812	2042	ASR	0.5118914042167996	0.5770108057473086	0.503823941267545	0.5850782686965631	0.4944038497998527	0.5944983601642554	0.4825200421021485	0.6063821678619595	0.4497671086914029	0.6391351012727052
54	0.545984319585794	0.05010413125656222	2043	ASR	0.512214135118871	0.5797545040527169	0.5038467451990252	0.5881218939725628	0.4940764396039955	0.5978921995675924	0.4817508233148812	0.6102178158567068	0.447780222322932	0.6441884168486559
55	0.5475362593619786	0.05191743640279973	2044	ASR	0.5125439072264916	0.5825286114974656	0.503873695347224	0.5911988233767331	0.4937497952486781	0.6013227234752792	0.4809781058935894	0.6140944128303678	0.4457780840124911	0.6492944347114661
56	0.5492818851539811	0.05377159342429862	2045	ASR	0.5130398311860038	0.5855239391219584	0.504059975084146	0.5945037952238162	0.4935745143664078	0.6049892559415545	0.4803467023840303	0.6182170679239319	0.4438895620423559	0.6546742082656064
57	0.5512448777301439	0.05567754542343258	2046	ASR	0.5137182121147503	0.5887715433455374	0.5044200620290371	0.5980696934312506	0.4935629406714677	0.60892681478882	0.4798662644973033	0.6226234909629844	0.442116888700216	0.6603728667600717
58	0.5535409585436153	0.05765719457065083	2047	ASR	0.5146800094029966	0.592401907684234	0.505051257909698	0.6020306591775326	0.493808104968421	0.6132738121188095	0.479624435104041	0.6274574819831896	0.4405328571851397	0.6665490599020909
59	0.5558634419131385	0.05968140122399383	2048	ASR	0.5156381774881666	0.5960887063381104	0.5056713834837597	0.6060555003425173	0.4940335102450809	0.6176933735811961	0.4793518855439785	0.6323749982822986	0.4388878955141106	0.6728389883121664
60	0.5582567350064273	0.06176137627084784	2049	ASR	0.5166295673998758	0.5998839026129787	0.5063154175626442	0.6101980524502103	0.4942719491898289	0.6222415208230256	0.4790786506272003	0.6374348193856542	0.4372044375155655	0.679309032497289
61	0.5606614767614767	0.06389995634656459	2050	ASR	0.5175929061838922	0.6037300473390612	0.5069216134740159	0.6144013400489375	0.4944611219864358	0.6268618315365176	0.4787417327251809	0.6425812207977725	0.4354175623222101	0.6859053912007433
